# Supplementary material for: Identification and evolution of a plant cell wall specific glycoprotein glycosyl transferase, ExAD
Source: Sci Rep. 2017 Mar 30;7:45341. doi: 10.1038/srep45341 (PMC5371791; doi:10.1038/srep45341)
Supplement: Supplementary Dataset 1 [file srep45341-s2.zip]

Archive with 1 entries (1 files):
- GT47tree.txt
