# Supplementary material for: Identification and evolution of a plant cell wall specific glycoprotein glycosyl transferase, ExAD
Source: Sci Rep. 2017 Mar 30;7:45341. doi: 10.1038/srep45341 (PMC5371791; doi:10.1038/srep45341)
Supplement: Supplementary Dataset 1 [file srep45341-s2.zip › GT47tree.txt]

((((((((((((kfl00190_0020:0.3802060734,kfl00479_00509:0.4561005748)
0.6490000000:0.0279407285,((((At3g45400:0.1561019769,
At3g03650:0.1948559084)0.1880000000:0.0489606286,
At1g74680:0.2511226562)0.9770000000:0.1581800110,
((((Pp22921:0.1704709407,
Pp105690:0.1753397484)0.8840000000:0.0636257151,
(Pp59465:0.1715463946,
(Pp23082:0.1511178304,
Pp119709:0.1112333303)0.9710000000:0.1275101237)
0.7230000000:0.0271709870)0.4370000000:0.0369955456,
(Pp214811:0.1653890756,
Pp198455:0.1196968958)0.9960000000:0.1952599945)
0.9270000000:0.0912798279,XP_002972880:0.3435660973)0.6060000000:0.0881242987)
0.9460000000:0.1256726463,((((Pp96602:0.1546093787,
Pp108211:0.2212381537)0.5000000000:0.0435666041,
Pp203566:0.0846956118)0.9680000000:0.1249837517,
At1g67410:0.3347845721)0.8360000000:0.1105852567,XP_002970297:0.2050112961)
0.9720000000:0.1783152595)0.8370000000:0.0646157951)0.9790000000:0.1390230134,
(((XP_002966467:0.1196970866,At1g34270:0.3951295950)
0.9640000000:0.1574865267,XP_002973635:0.3320495256)0.9760000000:0.2662291030,
(Pp120864:0.2723009256,At5g16890:0.3364403976)
1.0000000000:0.4533272135)0.5710000000:0.1059014959)0.4310000000:0.0757752471,
(((At5g44930:0.2050723917,At2g35100:0.1057128831)
1.0000000000:0.3829680409,XP_002977852:0.2708776585)0.8190000000:0.0748152693,
kfl00004_0440:0.4300379428)0.8770000000:0.1121744291)
0.0410000000:0.0816841283,(((kfl00216_0150:0.3981040587,
kfl00009_0310:0.2267080862)0.0860000000:0.1067091651,
kfl00053_0180:0.2086101321)0.9780000000:0.2469638473,
kfl00454_0010:0.3126776633)0.9710000000:0.2440731275)
0.9840000000:0.6443606730,((((Pp173836:1.0555868936,
((Pp42620:0.1659820795,
Pp1918:0.2693501681)0.9590000000:0.2695341198,
Pp201625:0.5448535156)0.9900000000:0.5364955852)
0.5300000000:0.0589887017,(((((((XP_002974388:0.4646553033,
At4g22580:0.8809369166)0.0460000000:0.0590028208,
(((Pp43964:0.0930257850,
Pp112696:0.1737053091)0.9800000000:0.1474556595,
Pp112772:0.0948054793)0.9750000000:0.1988341767,
(Pp42584:0.1301907874,
Pp181249:0.1157145245)0.9830000000:0.2131481166)
0.9960000000:0.3204231983)0.8490000000:0.0909276439,(XP_002966690:0.4326738973,
XP_002983189:0.4845678960)0.9320000000:0.1763412197)0.9490000000:0.1727318325,
At1g68470:0.8107027473)0.7850000000:0.0748582582,
((Pp13057:0.0924167851,
Pp13053:0.0829540994)0.9960000000:0.2388508102,
(XP_002987812:0.1969285335,(XP_002987812:0.2605289000,
(((((At2g32750:0.1893218678,At2g32740:0.2508376381)
0.9340000000:0.1879250982,At2g31990:0.3724702166)0.9310000000:0.1514457558,
At4g13990_Exostosin_family_protein_Arabidopsis_thaliana:0.2700995267)
0.8620000000:0.0728979560,(Pp156311:0.1609116946,
Pp110748:0.2111837114)0.9990000000:0.3039726265)
0.8010000000:0.0582207696,At2g29040:0.3639583734)0.7270000000:0.0555583889)
0.8960000000:0.1102486153)0.8310000000:0.1313167202)0.9670000000:0.1751218258)
0.8270000000:0.0608600972,((at5g62220:0.6338276200,
XP_002972157:0.5187497347)0.5840000000:0.1007464841,XP_002963757:0.4057976136)
0.9960000000:0.3337510606)0.2130000000:0.0519719219,(XP_002968080:0.3798631093,
(XP_002987516:0.4408650639,((((Pp117664:0.2564979846,
(Pp118792a:0.0000000001,
Pp118792:0.0000000001)0.9580000000:0.0737985559)
0.4320000000:0.0381048869,Pp21725:0.1568197385)
0.9230000000:0.1021833526,Pp2661:0.1515284611)
0.9940000000:0.3473483565,(XP_002987775:0.4482813317,
(At5g41250:0.1461685276,At1g63450:0.1304224193)
0.9990000000:0.4016987136)0.8280000000:0.1053161315)0.8750000000:0.1038862029)
0.8390000000:0.1728164468)0.9810000000:0.2725460944)0.6000000000:0.0275375990)
0.5780000000:0.1096849883,kfl00158_0210:1.1258794093)
0.8860000000:0.1869924004,((kfl00517_0080:0.1236728919,
kfl00046_0180:0.1888969724)0.9990000000:0.4787530176,
((kfl00096_0030:0.2834978678,kfl00026_0330:0.2787927935)
0.3240000000:0.1096643104,kfl00096_0020:0.4483810110)
0.9100000000:0.2092948088)0.9320000000:0.2961325206)1.0000000000:1.0920371207)
0.8540000000:0.2496240521,((((Pp44776:0.5426532584,
Pp65756:0.5904626844)1.0000000000:0.9572869021,
(((XP_002994684:0.2563039809,At4g38040:0.1795745424)
0.6770000000:0.0470616001,XP_002993269:0.4489474264)0.7540000000:0.1192370944,
Pp57058:0.2574853491)0.9800000000:0.3509482175)
0.1700000000:0.0873258919,((Pp149886:0.7188113802,
XP_002972221:0.2031390463)0.8850000000:0.1666111845,XP_002976961:0.5936517823)
0.9190000000:0.1848174776)0.9390000000:0.2391267476,
((((At4g16745:0.1888951086,((((At4g32790:0.1436635663,
At5g37000:0.3443135745)0.0940000000:0.0524024101,
At5g25820:0.1862083769)0.0070000000:0.0105949377,
At5g11610:0.3135697743)0.9160000000:0.0996644121,
At5g19670:0.2528642651)0.9860000000:0.1700153410)0.9980000000:0.2009364219,
((XP_002975186:0.3340422708,(Pp98420:0.1124546260,
Pp134503:0.1203665157)0.9940000000:0.1458176634)
0.9550000000:0.1015266437,Pp150048:0.1886114872)
0.9100000000:0.1068974900)0.7000000000:0.0612862576,XP_002973462:0.2521610320)
0.6660000000:0.0731996898,((XP_002964241:0.2717006641,
Pp132006:0.2705560236)0.9400000000:0.1339930432,
((At5g25310:0.4937856754,(At5g03800:0.2735260624,
At3g07620:0.4047415178)0.1090000000:0.0372332330)0.8270000000:0.1088106710,
((At5g20260:0.3323449447,(At5g33290:0.1757367834,
At3g42180:0.2976527656)0.9000000000:0.0924753770)0.1310000000:0.1002467677,
At5g11130:0.2961066789)0.9790000000:0.1915499839)0.9160000000:0.1208221516)
0.9460000000:0.1303905247)0.8810000000:0.1691710599)0.9990000000:0.7641674119)
0.7830000000:0.1298161284,((Pp187754:0.3888767532,
(XP_002994198:0.1743949186,At3g57630:0.3619998104)
0.1920000000:0.0767008276)0.9970000000:0.6610836502,
(kfl01003_0010:0.7551068535,kfl00503_00409:0.4351844525)
1.0000000000:0.7137067966)0.8670000000:0.1817953365)0.2110000000:0.0499428877,
kfl00123_0130:1.5449226665)0.5210000000:0.0948462879,
(((((((Pp150374:0.1391814941,
(Pp115417:0.0746351436,
Pp194463:0.1670214390)0.1760000000:0.0245017153)
0.9980000000:0.2151769003,XP_002975186:0.2065574161)0.8660000000:0.0541578780,
(At5g22940:0.1603012575,At2g28110:0.2094625905)
0.9920000000:0.1741086302)0.7390000000:0.1322917601,
kfl00113_0290:0.4083798786)0.9980000000:0.3590081317,
kfl00254_0250:0.3894972130)0.6440000000:0.0328894539,
(((XP_002994198:0.0490397545,Pp202121:0.1557532300)
0.6780000000:0.0119568748,(Atgut1:0.0368692476,
At1g27440:0.0644840988)0.8760000000:0.0299043304)0.9850000000:0.1456038154,
kfl00398_0130:0.0850056920)0.9990000000:0.3185856199)
0.5300000000:0.1463361437,kfl00144_0240:0.4308884398)
0.9980000000:0.4840218695)0.5340000000:0.2950265326,
kfl00369_0050:0.7370376729)1.0000000000:1.0765031965,
Pp124241:0.1636828609,At1g21480:0.2952317367);
