# Supplementary material for: Identification and evolution of a plant cell wall specific glycoprotein glycosyl transferase, ExAD
Source: Sci Rep. 2017 Mar 30;7:45341. doi: 10.1038/srep45341 (PMC5371791; doi:10.1038/srep45341)
Supplement: Supplementary Dataset 2 [file srep45341-s3.zip › ExpandedCladeEnewarkTree.txt]

(((((((((((((((((101:0.01,

102:0.05)1:0.08,103:0.16)

0.17:0.02,((104:0.06,

105:0.07)0.47:0.02,

106:0.04)0.92:0.04)0.81:0.06,

107:0.16)0.9:0.04,

108:0.31)0.33:0.01,

((109:0.13,110:0.16)0.95:0.08,

(111:0.21,((112:0.09,

(113:0.09,114:0.09)

0.62:0.03)0.83:0.02,115:0.08)0.97:0.08)

0.59:0.04)0.97:0.08)0.15:0.01,(((116:0.13,

117:0.29)0.99:0.21,118:0.26)

0.86:0.09,((119:0.28,120:0.12)

0.99:0.15,(121:0.07,

(122:0.22,(123:0.07,

124:0.09)0.42:0.02)0.67:0.01)0.91:0.06)

0.03:0.04)0.89:0.06)0.76:0.02,((125:0.07,

126:0.13)0.93:0.06,

127:0.26)0.95:0.07)0.92:0.05,

((128:0.07,129:0.11)

0.95:0.10,130:0.17)0.94:0.07)0.52:0.03,

((131:0.30,((((132:0.08,

(((133:0.04,134:0.21)

0.88:0.04,(135:0.11,136:0.11)

0.95:0.07)0:0.02,(137:0.10,

138:0.13)0.92:0.04)0.9:0.04)0.21:0.02,

139:0.19)0.9:0.06,(140:0.25,

141:0.26)0.84:0.05)0.86:0.06,

(142:0.19,143:0.30)

0.79:0.03)0.66:0.04)0.79:0.04,(((((144:0.19,

145:0.22)0.33:0.04,146:0.35)

0.52:0.02,(147:0.30,

148:0.45)0.81:0.07)0.5:0.03,

149:0.28)0:0.02,150:0.40)

0.02:0.01)0.69:0.01)0.72:0.04,((151:0.23,

152:0.09)1:0.25,((153:0.14,

154:0.15)0.99:0.16,

(((155:0.25,156:0.17)

0.54:0.06,(157:0.24,

(158:0.18,159:0.13)0.98:0.13)

0.43:0.05)0.53:0.04,((160:0.17,

161:0.19)0.77:0.05,162:0.37)

0.96:0.12)0.35:0.05)0.87:0.05)0.24:0.04)0.91:0.09,

181:0.34)0.98:0.16,

((((183:0.51,

182:0.15)0.93:0.16,

180:0.45)

0.91:0.13,179:0.36)0:0.00,

(((((2:0.16,

1:0.18)0.28:0.04,

3:0.18)0.99:0.13,

(4:0.16,5:0.31)

0.9:0.09)0.13:0.01,((((((6:0.17,

7:0.14)0.86:0.05,

((8:0.06,9:0.11)

0.96:0.06,10:0.12)0.94:0.06)0.88:0.04,

(((11:0.14,12:0.14)

0.25:0.03,13:0.18)0.89:0.04,

14:0.25)0.74:0.01)0:0.01,

(((((15:0.20,16:0.07)

0.86:0.03,(17:0.24,

(18:0.15,19:0.05)

0.92:0.06)0.87:0.05)0.78:0.01,(20:0.22,

(21:0.04,22:0.08)

0.98:0.09)0.83:0.03)0.94:0.05,23:0.27)

0.11:0.00,(((24:0.10,

25:0.06)0.64:0.03,

26:0.14)0.99:0.09,

27:0.15)0.84:0.03)0.88:0.03)0.8:0.02,

(28:0.22,((29:0.11,

30:0.15)0.69:0.04,

31:0.09)1:0.22)0:0.08)0.83:0.03,

(((((32:0.10,33:0.19)

0.01:0.03,(34:0.09,

35:0.13)0.95:0.06)0.86:0.04,

36:0.31)0.84:0.04,

37:0.34)0.91:0.08,

((38:0.11,39:0.13)

0.91:0.09,40:0.22)0.99:0.17)0.00:0.02)

0.57:0.03)0.89:0.07,178:0.44)0.77:0.05)

0.88:0.05)0.87:0.08,(177:0.46,

176:0.54)0.81:0.09)0.88:0.08,

(((((((184:0.16,185:0.18)0.62:0.04,

(186:0.13,(187:0.09,

188:0.17)0.84:0.04)0.14:0.02)0.88:0.05,

189:0.15)0.76:0.05,190:0.17)0.98:0.12,

191:0.32)0.23:0.03,

192:0.30)0:0.00,(((193:0.22,

194:0.16)0.83:0.04,195:0.19)

0.11:0.03,196:0.15)1:0.30)1:0.52)0.86:0.11,

175:0.80)0.65:0.02,

((((41:0.27,42:0.33)

0.94:0.13,((43:0.61,

((44:0.16,45:0.10)

0.97:0.14,46:0.47)0:0)0.22:0.05,

((47:0.20,48:0.16)

0.96:0.07,(((49:0.12,

(50:0.04,51:0.07)

0.99:0.13)0.71:0.06,52:0.14)0.98:0.13,

(53:0.40,54:0.16)

0.95:0.13)0.89:0.05)0.95:0.09)0.98:0.18)0.7:0.06,

(174:0.23,173:0.15)1:0.63)

0.89:0.09,((172:0.39,171:0.50)

0.53:0.10,(((170:0.34,169:0.26)

0.92:0.10,(168:0.33,167:0.65)

0.8:0.07)0.79:0.03,(((166:0.47,

165:0.54)0.37:0.06,((55:0.26,

56:0.27)1:0.28,((((57:0.15,

58:0.21)0.98:0.13,

((((60:0.08,(59:0.12,

61:0.13)0.00:0.05)0.97:0.10,

62:0.10)0.21:0.04,

63:0.24)0.71:0.08,

64:0.32)0.99:0.16)0.76:0.01,

((((65:0.18,66:0.30)

0.91:0.09,67:0.25)0.98:0.16,

(((68:0.10,((69:0.15,

70:0.11)0.95:0.08,71:0.06)

0.69:0.05)0.65:0.04,72:0.14)0.99:0.14,

73:0.17)0.99:0.15)0.76:0.02,

((74:0.05,75:0.06)

1:0.35,(76:0.36,77:0.47)

0.42:0.09)0.92:0.08)0.88:0.02)0.91:0.06,

(78:0.36,(((79:0.14,

80:0.10)0.91:0.05,

(81:0.08,82:0.07)

0.98:0.09)0.97:0.11,(((83:0.20,

84:0.12)0.99:0.15,

(85:0.16,86:0.26)

0.79:0.05)0.97:0.11,87:0.22)0.6:0.05)

0.86:0.06)0.99:0.19)0.7:0.04)0.91:0.11)0.99:0.21,

(164:0.70,(163:0.76,

(88:0.54,(89:0.32,

(90:0.51,((((((91:0.14,

92:0.10)0.86:0.05,93:0.16)

0.89:0.08,94:0.28)0.91:0.05,

((95:0.11,96:0.34)0:0.07,

97:0.34)0.59:0.05)0.6:0.09,

98:0.30)0.23:0.05,

(99:0.22,100:0.12)1:0.40)

0.63:0.02)0.94:0.15)0.9:0.09)0.93:0.14)0.69:0.09)0.79:0.08)

0.87:0.08)0.78:0.03)0.76:0.02)0.65:0.01);
