# Supplementary material for: Identification and evolution of a plant cell wall specific glycoprotein glycosyl transferase, ExAD
Source: Sci Rep. 2017 Mar 30;7:45341. doi: 10.1038/srep45341 (PMC5371791; doi:10.1038/srep45341)
Supplement: Supplementary Dataset 3 [file srep45341-s4.zip › ExpandedCladeEsequences.xlsx]

## Sheet: Sheet1
#	Fasta header	1Kp four-letter code	Family	Species
1	Arabidopsis_thaliana_At3g57630		Brassicaceae	Arabidopsis thaliana
2	Selaginella_moellendorffii_XP_002994198		Selaginellaceae	Selaginella moellendorffii
3	Physcomitrella_patens_187754		Funariaceae	Physcomitrella patens
4	Charophyta_632_QPDY	QPDY	Coleochaetaceae	Coleochaete irregularis
5	Charophyta_5598_QPDY	QPDY	Coleochaetaceae	Coleochaete irregularis
6	Charophyta_7134_YSQT	YSQT	Peniaceae	Penium exiguum
7	Charophyta_2074_YSQT	YSQT	Peniaceae	Penium exiguum
8	Charophyta_6683_GGWH	GGWH	Desmidiaceae	Onychonema laeve
9	Charophyta_14007_QWFV	QWFV	Desmidiaceae	Bambusina borreri
10	Charophyta_12452_RPRU	RPRU	Desmidiaceae	Staurodesmus omearii
11	Charophyta_5222_WCQU	WCQU	Desmidiaceae	Staurodesmus convergens
12	Charophyta_43208_RPRU	RPRU	Desmidiaceae	Staurodesmus omearii
13	Charophyta_7597_DFDS	DFDS	Desmidiaceae	Desmidium aptogonum
14	Charophyta_19961_TPHT	TPHT	Mesotaeniaceae	Spirotaenia sp.
15	Charophyta_2612_JOJQ	JOJQ	Zygnemataceae	Cylindrocystis cushleckae
16	Charophyta_982_MFZO	MFZO	Zygnemataceae	Zygnemopsis sp.
17	Charophyta_5602_WDCW	WDCW	Mesotaeniaceae	Mesotaenium endlicherianum
18	Charophyta_10366_HKZW	HKZW	Mesotaeniaceae	Mesotaenium caldariorum
19	Charophyta_8479_HKZW	HKZW	Mesotaeniaceae	Mesotaenium caldariorum
20	Charophyta_8740_YOXI	YOXI	Mesotaeniaceae	Cylindrocystis brebissonii
21	Charophyta_8591_YOXI	YOXI	Mesotaeniaceae	Cylindrocystis brebissonii
22	Charophyta_9049_VAZE	VAZE	Mesotaeniaceae	Cylindrocystis sp.
23	Charophyta_4318_SNOX	SNOX	Mesotaeniaceae	Planotaenium ohtanii
24	Charophyta_62506_WCQU	WCQU	Desmidiaceae	Staurodesmus convergens
25	Charophyta_8858_WDGV	WDGV	Desmidiaceae	Cosmarium subtumidum
26	Charophyta_11509_RPRU	RPRU	Desmidiaceae	Staurodesmus omearii
27	Charophyta_6446_RPQV	RPQV	Desmidiaceae	Phymatodocis nordstedtiana
28	Charophyta_39644_YLBK	YLBK	Mesotaeniaceae	Cylindrocystis brebissonii
29	Charophyta_62789_WCQU	WCQU	Desmidiaceae	Staurodesmus convergens
30	Charophyta_7986_BHBK	BHBK	Desmidiaceae	Cosmarium tinctum
31	Charophyta_12974_GGWH	GGWH	Desmidiaceae	Onychonema laeve
32	Charophyta_43150_RPRU	RPRU	Desmidiaceae	Staurodesmus omearii
33	Charophyta_36562_YSQT	YSQT	Peniaceae	Penium exiguum
34	Charophyta_7984_WCQU	WCQU	Desmidiaceae	Staurodesmus convergens
35	Charophyta_13675_WCQU	WCQU	Desmidiaceae	Staurodesmus convergens
36	Charophyta_9738_RQFE	RQFE	Desmidiaceae	Cosmocladium cf. constrictum
37	Charophyta_28048_KEYW	KEYW	Gonatozygaceae	Gonatozygon kinahanii
38	Charophyta_3996_MFZO	MFZO	Zygnemataceae	Zygnemopsis sp.
39	Charophyta_8235_JOJQ	JOJQ	Zygnemataceae	Cylindrocystis cushleckae
40	Charophyta_13067_RPGL	RPGL	Mesotaeniaceae	Cylindrocystis brebissonii
41	Klebsormidium_flaccidum_00503_0040		Klebsormidiaceae	Klebsormidium flaccidum
42	Klebsormidium_flaccidum_01003_0010		Klebsormidiaceae	Klebsormidium flaccidum
43	Charophyta_9076_RQFE	RQFE	Desmidiaceae	Cosmocladium cf. constrictum
44	Charophyta_20030_YLBK	YLBK	Mesotaeniaceae	Cylindrocystis brebissonii
45	Charophyta_9918_VAZE	VAZE	Mesotaeniaceae	Cylindrocystis sp.
46	Charophyta_1593_JOJQ	JOJQ	Zygnemataceae	Cylindrocystis cushleckae
47	Charophyta_62601_WCQU	WCQU	Desmidiaceae	Staurodesmus convergens
48	Charophyta_13099_RPRU	RPRU	Desmidiaceae	Staurodesmus omearii
49	Charophyta_6268_BHBK	BHBK	Desmidiaceae	Cosmarium tinctum
50	Charophyta_2440_DFDS	DFDS	Desmidiaceae	Desmidium aptogonum
51	Charophyta_7307_GGWH	GGWH	Desmidiaceae	Onychonema laeve
52	Charophyta_55734_WDGV	WDGV	Desmidiaceae	Cosmarium subtumidum
53	Charophyta_1769_RQFE	RQFE	Desmidiaceae	Cosmocladium cf. constrictum
54	Charophyta_55431_WDGV	WDGV	Desmidiaceae	Cosmarium subtumidum
55	Chlorophyta_6394_ZLQE	ZLQE	Haematococcaceae	Stephanosphaera pluvialis
56	Chlorophyta_7942_PRIQ	PRIQ	Pleurastraceae	Pleurastrum insigne
57	Chlorophyta_82690_FXHG	FXHG	Dunaliellaceae	Hafniomonas reticulata
58	Chlorophyta_10961_FXHG	FXHG	Dunaliellaceae	Hafniomonas reticulata
59	Chlorophyta_2925_POIR	POIR	Volvocaceae	Volvox aureus
60	Chlorophyta_2296_RYJX	RYJX	Volvocaceae	Pandorina morum
61	Volvox_carteri_Vocar107775		Volvocaceae	Volvox carteri
62	Chlamydomonas_reinhardtii_CHLREDRAFT_13675		Chlamydomonadaceae	Chlamydomonas reinhardtii
63	Chlamydomonas_reinhardtii_Cre03.g202550		Chlamydomonadaceae	Chlamydomonas reinhardtii
64	Chlorophyta_10241_QWRA	QWRA	Chlamydomonadaceae	Vitreochlamys sp.
65	Chlorophyta_40514_VJDZ	VJDZ	Botryococcaceae	Botryococcus sudeticus
66	Chlorophyta_3459_QGQH	QGQH	Hydrodictyaceae	Pediastrum duplex
67	Chlorophyta_37052_AJAU	AJAU	Chaetophoraceae	Helicodictyon planctonicum
68	Volvox_carteri_Vocar20002407m		Volvocaceae	Volvox carteri
69	Chlorophyta_3461_ISPU	ISPU	Volvocaceae	Volvox globator
70	Chlamydomonas_reinhardtii_Cr411788		Chlamydomonadaceae	Chlamydomonas reinhardtii
71	Chlorophyta_59427_RNAT	RNAT	Volvocaceae	Eudorina elegans
72	Chlorophyta_62329_JWGT	JWGT	Volvocaceae	Volvox aureus
73	Chlorophyta_36839_IRYH	IRYH	Chlamydomonadaceae	Heterochlamydomonas inaequalis
74	Chlorophyta_64217_RYJX	RYJX	Volvocaceae	Pandorina morum
75	Chlorophyta_10004_RNAT	RNAT	Volvocaceae	Eudorina elegans
76	Chlorophyta_4834_LNIL	LNIL	Phacotaceae	Pteromonas angulosa
77	Chlorophyta_12245_SDPC	SDPC	Oedogoniaceae	Oedogonium foveolatum
78	Chlorophyta_10073_JKKI	JKKI	Chlamydomonadaceae	Lobomonas rostrata
79	Chlorophyta_3415_JWGT	JWGT	Volvocaceae	Volvox aureus
80	Chlorophyta_2814_ISPU	ISPU	Volvocaceae	Volvox globator
81	Chlamydomonas_reinhardtii_Cre02.g144050		Chlamydomonadaceae	Chlamydomonas reinhardtii
82	Chlamydomonas_reinhardtii_Cre02.g144100		Chlamydomonadaceae	Chlamydomonas reinhardtii
83	Chlamydomonas_reinhardtii_Cre02.g111150		Chlamydomonadaceae	Chlamydomonas reinhardtii
84	Chlamydomonas_reinhardtii_Cre09.g388393		Chlamydomonadaceae	Chlamydomonas reinhardtii
85	Volvox_carteri_Vocar20002011m		Volvocaceae	Volvox carteri
86	Chlamydomonas_reinhardtii_Cre04.g211900		Chlamydomonadaceae	Chlamydomonas reinhardtii
87	Chlorophyta_36213_IRYH	IRYH	Chlamydomonadaceae	Heterochlamydomonas inaequalis
88	Volvox_carteri_Vocar20003733m		Volvocaceae	Volvox carteri
89	Chlorophyta_61962_JWGT	JWGT	Volvocaceae	Volvox aureus
90	Chlorophyta_10168_RYJX	RYJX	Volvocaceae	Pandorina morum
91	Chlorophyta_9331_RNAT	RNAT	Volvocaceae	Eudorina elegans
92	Chlorophyta_6380_JWGT	JWGT	Volvocaceae	Volvox aureus
93	Chlorophyta_6933_WRSL	WRSL	Volvocaceae	Volvox aureus
94	Chlorophyta_63900_RYJX	RYJX	Volvocaceae	Pandorina morum
95	Chlorophyta_36323_IRYH	IRYH	Chlamydomonadaceae	Heterochlamydomonas inaequalis
96	Chlorophyta_3527_IRYH	IRYH	Chlamydomonadaceae	Heterochlamydomonas inaequalis
97	Chlorophyta_11254_QWRA	QWRA	Chlamydomonadaceae	Vitreochlamys sp.
98	Chlorophyta_3995_IRYH	IRYH	Chlamydomonadaceae	Heterochlamydomonas inaequalis
99	Chlorophyta_60568_WRSL	WRSL	Volvocaceae	Volvox aureus
100	Chlorophyta_63405_RYJX	RYJX	Volvocaceae	Pandorina morum
101	Chlamydomonas_reinhardtii_Cre06.g278093		Chlamydomonadaceae	Chlamydomonas reinhardtii
102	Chlamydomonas_reinhardtii_Cre06.g278094		Chlamydomonadaceae	Chlamydomonas reinhardtii
103	Chlamydomonas_reinhardtii_Cre17.g721750		Chlamydomonadaceae	Chlamydomonas reinhardtii
104	Chlorophyta_5358_RYJX	RYJX	Volvocaceae	Pandorina morum
105	Chlorophyta_6376_WRSL	WRSL	Volvocaceae	Volvox aureus
106	Volvox_carteri_Vocar20008669m		Volvocaceae	Volvox carteri
107	Chlorophyta_37338_IRYH	IRYH	Chlamydomonadaceae	Heterochlamydomonas inaequalis
108	Chlorophyta_12903_RUIF	RUIF	Carteriaceae	Carteria obtusa
109	Chlamydomonas_reinhardtii_Cre09.g414900		Chlamydomonadaceae	Chlamydomonas reinhardtii
110	Chlamydomonas_reinhardtii_Cre09.g417250		Chlamydomonadaceae	Chlamydomonas reinhardtii
111	Chlorophyta_36903_IRYH	IRYH	Chlamydomonadaceae	Heterochlamydomonas inaequalis
112	Chlorophyta_9161_ISPU	ISPU	Volvocaceae	Volvox globator
113	Volvox_carteri_Vocar20006369m		Volvocaceae	Volvox carteri
114	Chlamydomonas_reinhardtii_Cre11.g467660		Chlamydomonadaceae	Chlamydomonas reinhardtii
115	Chlorophyta_61835_WRSL	WRSL	Volvocaceae	Volvox aureus
116	Chlorophyta_6325_KFEB	KFEB	Haematococcaceae	Haematococcus pluvialis
117	Chlorophyta_51429_GUBD	GUBD	Chlamydomonadaceae	Brachiomonas submarina
118	Chlorophyta_4004_PRIQ	PRIQ	Pleurastraceae	Pleurastrum insigne
119	Chlorophyta_700_GUBD	GUBD	Chlamydomonadaceae	Brachiomonas submarina
120	Chlorophyta_231_KFEB	KFEB	Haematococcaceae	Haematococcus pluvialis
121	Chlorophyta_2687_AJUW	AJUW	Chlamydomonadaceae	Chloromonas rosae
122	Chlorophyta_12075_AJUW	AJUW	Chlamydomonadaceae	Chloromonas rosae
123	Chlorophyta_6458_UTRE	UTRE	Chlamydomonadaceae	Chloromonas tughillensis
124	Chlorophyta_13792_UTRE	UTRE	Chlamydomonadaceae	Chloromonas tughillensis
125	Chlorophyta_13147_UTRE	UTRE	Chlamydomonadaceae	Chloromonas tughillensis
126	Chlorophyta_4083_AJUW	AJUW	Chlamydomonadaceae	Chloromonas rosae
127	Chlorophyta_16129_FXHG	FXHG	Dunaliellaceae	Hafniomonas reticulata
128	Chlamydomonas_reinhardtii_Cre06.g311950		Chlamydomonadaceae	Chlamydomonas reinhardtii
129	Volvox_carteri_Vocar20007830m		Volvocaceae	Volvox carteri
130	Chlorophyta_9471_ZIVZ	ZIVZ	Phacotaceae	Phacotus lenticularis
131	Chlorophyta_8799_FXHG	FXHG	Dunaliellaceae	Hafniomonas reticulata
132	Chlamydomonas_reinhardtii_Cre03.g204100		Chlamydomonadaceae	Chlamydomonas reinhardtii
133	Volvox_carteri_Vocar20012246m		Volvocaceae	Volvox carteri
134	Chlorophyta_3551_JWGT	JWGT	Volvocaceae	Volvox aureus
135	Chlamydomonas_reinhardtii_Cre03.g157000		Chlamydomonadaceae	Chlamydomonas reinhardtii
136	Volvox_carteri_Vocar20000771m		Volvocaceae	Volvox carteri
137	Chlorophyta_7486_KUJU	KUJU	Goniaceae	Gonium pectorale
138	Chlamydomonas_reinhardtii_Cre07.g325050		Chlamydomonadaceae	Chlamydomonas reinhardtii
139	Chlamydomonas_reinhardtii_Cre03.g204050		Chlamydomonadaceae	Chlamydomonas reinhardtii
140	Chlorophyta_895_XOZZ	XOZZ	Chlamydomonadaceae	Chlamydomonas sp.
141	Chlorophyta_9878_XDLL	XDLL	Chlamydomonadaceae	Oogamochlamys gigantea
142	Chlorophyta_36224_PFUD	PFUD	Chlorellaceae	Geminella sp.
143	Chlorophyta_2063_QRTH	QRTH	Chlamydomonadaceae	Chloromonas perforata
144	Chlorophyta_6364_DXNY	DXNY	Microthamniaceae	Microthamnion kuetzingianum
145	Chlorophyta_304_QYXY	QYXY	Botryococcaceae	Botryococcus terribilis
146	Chlorophyta_1147_RAWF	RAWF	Chaetophoraceae	Uronema belkae
147	Chlorophyta_9484_EEJO	EEJO	incertae sedis	Neochloris oleoabundans
148	Chlorophyta_22903_ALZF	ALZF	Chlorocystidaceae	Halochlorococcum marinum
149	Chlorophyta_14836_BAZF	BAZF	Chaetopeltidaceae	Chaetopeltis orbicularis
150	Chlorophyta_30149_WXRI	WXRI	Prasiolaceae	Stichococcus bacillaris
151	Chlorophyta_256_BAZF	BAZF	Chaetopeltidaceae	Chaetopeltis orbicularis
152	Chlorophyta_1766_BAZF	BAZF	Chaetopeltidaceae	Chaetopeltis orbicularis
153	Chlorophyta_8735_RUIF	RUIF	Carteriaceae	Carteria obtusa
154	Chlorophyta_54256_RUIF	RUIF	Carteriaceae	Carteria obtusa
155	Chlorophyta_58023_AJUW	AJUW	Chlamydomonadaceae	Chloromonas rosae
156	Chlorophyta_2055_XDLL	XDLL	Chlamydomonadaceae	Oogamochlamys gigantea
157	Chlorophyta_9284_VIAU	VIAU	Carteriaceae	Carteria crucifera
158	Chlorophyta_4397_GUBD	GUBD	Chlamydomonadaceae	Brachiomonas submarina
159	Chlorophyta_45376_WDWX	WDWX	Dunaliellaceae	Dunaliella primolecta
160	Chlamydomonas_reinhardtii_Cre09.g390750		Chlamydomonadaceae	Chlamydomonas reinhardtii
161	Chlorophyta_803_KUJU	KUJU	Goniaceae	Gonium pectorale
162	Chlorophyta_6465_ZIVZ	ZIVZ	Phacotaceae	Phacotus lenticularis
163	Prasinophyta_6733_ISIM	ISIM	Nephroselmidaceae	Nephroselmis pyriformis
164	Prasinophyta_12420_TNAW	TNAW	Pyramimonadaceae	Pyramimonas parkeae
165	Prasinophyta_5673_BTFM	BTFM	Monomasticaceae	Monomastix opisthostigma
166	Prasinophyta_5808_ISIM	ISIM	Nephroselmidaceae	Nephroselmis pyriformis
167	Prasinophyta_42902_XOAL	XOAL	Dolichomastigaceae	Dolichomastix tenuilepis
168	Prasinophyta_12421_TNAW	TNAW	Pyramimonadaceae	Pyramimonas parkeae
169	Prasinophyta_42900_XOAL	XOAL	Dolichomastigaceae	Dolichomastix tenuilepis
170	Prasinophyta_78509_TNAW	TNAW	Pyramimonadaceae	Pyramimonas parkeae
171	Prasinophyta_5084_QXSZ	QXSZ	Mamiellaceae	Mantoniella squamata
172	Prasinophyta_13140_TNAW	TNAW	Pyramimonadaceae	Pyramimonas parkeae
173	Prasinophyta_4122_MMKU	MMKU	Nephroselmidaceae	Nephroselmis olivacea
174	Prasinophyta_10050_MMKU	MMKU	Nephroselmidaceae	Nephroselmis olivacea
175	Prasinophyta_49573_MMKU	MMKU	Nephroselmidaceae	Nephroselmis olivacea
176	Bathycoccus_prasinos_XP_007509617		Mamiellaceae	Bathycoccus prasinos
177	Prasinophyta_140_XJGM	XJGM	Prasinococcaceae	coccoid-prasinophyte
178	Prasinophyta_3298_ISIM	ISIM	Nephroselmidaceae	Nephroselmis pyriformis
179	Prasinophyta_9464_MMKU	MMKU	Nephroselmidaceae	Nephroselmis olivacea
180	Micromonas_sp_CC299_MICPUN_99882		Mamiellaceae	Micromonas sp. CC299
181	Prasinophyta_30163_EGNB	EGNB	Scourfieldiaceae	Scourfieldia sp.
182	Chrysochromulina_sp_KOO34718		Prymnesiaceae	Chrysochromulina_sp_KOO34718
183	Emiliania_huxleyi_XP_005772233		Noelaerhabdaceae	Emiliania huxleyi
184	Rhodophyta_2679_BWVJ	BWVJ	Solieriaceae	Betaphycus philippinensis
185	Rhodophyta_4328_VZWX	VZWX	Ceramiaceae	Ceramium kondoi
186	Chondrus_crispus_XP_005716178		Gigartinaceae	Chondrus crispus
187	Rhodophyta_3393_PYDB	PYDB	Halymeniaceae	Grateloupia catenata
188	Rhodophyta_1174_IEHF	IEHF	Dumontiaceae	Dumontia simplex
189	Rhodophyta_1506_IKWM	IKWM	Gracilariaceae	Gracilaria lemaneiformi
190	Rhodophyta_518_FTRP	FTRP	Gracilariaceae	Gracilaria chouae
191	Chondrus_crispus_XP_005716178		Gigartinaceae	Chondrus crispus
192	Rhodophyta_6181_ZULJ	ZULJ	Bangiaceae	Pyropia yezoensis
193	Rhodophyta_17040_IEHF	IEHF	Dumontiaceae	Dumontia simplex
194	Rhodophyta_3848_YSBD	YSBD	Dasyaceae	Heterosiphonia pulchra
195	Rhodophyta_6204_UYFR	UYFR	Rhodomelaceae	Symphyocladia latiuscul
196	Rhodophyta_5098_JEBK	JEBK	Solieriaceae	Eucheuma denticulatum
