# Supplementary material for: Identification and evolution of a plant cell wall specific glycoprotein glycosyl transferase, ExAD
Source: Sci Rep. 2017 Mar 30;7:45341. doi: 10.1038/srep45341 (PMC5371791; doi:10.1038/srep45341)
Supplement: Supplementary Dataset 4 [file srep45341-s5.zip › expandedEclade.fasta]

>Chlorophyta_12245_SDPC
CGPGCAARGVCNLDIKQCDCLFGYTGADCSTPLAPACITGEFGELLDPSSHVPRACECYKQIYYLSRVVVNNQSRGTYEQIFVRGDMPCFMRLNVKEQNSTWPSPGEAVSWHRMFYHLGPLQPVVFRNVTMEQALFDQKGPDGWRYLPPDSTLPPQERPYKHCWNVTSGATNVTQPFCLCAQGYKAPNCTQLMKVCANNCSGVGECKFNFCHCKPGFFGYDCSRNQTFDQPDPAAYQRKVRSFKIFMYELPTYVVYNPLSASNDYYYAYMEFRNMFARDWSIRTQNPWEASLFLIPDASYAAGSNLDPTWPHLHHVVNYLNKTFPFYNISGGRDHFTFSTRDRGSCDLMSPRDDRLLPIMKVVHFGHHAHGERNKGKFDFSNHTDGCFRPTMDVVVPVYTSFEPYWDAEYEKREKAGTLHANRDVLLFFRGTAHPSHPHEYSGGIRQKMAALLTNTTDEDIWFNKKRDGPGTSYEELHLRSKFCFAPYGHGWAIRVKLAVMSGCIPVIIQDYVFQSFEDLLPYHEFSVRLEAKDIPDIIPLLRSYTASELTALREGGKRYRKAFFWLGKGEAYNYTIESLKRRNTLIRGVL
>Chlorophyta_10073_JKKI
LAQPITVQGTLEFGEFLQRCAHGCTDNGNCNGETGLCECPFGYAGPTCNLRLFPACHTSLQRHHTPPQYGMVTHKNCLCYAQLATVGLESFPGERNVECLFPALCHTDLLCFKQLGVLPALQTSDIPAGGFSDPSLEWFIGQPHVAETLKPTLAPTDNVIYGQMHQLPLALCPQRCSESGFCYNTTKDPQPTCYCNIWYNGTACDHSVNTECYLGCGEGGRCLGGFCHCTPGRWGLGCSRDKAYISSKGHMPDHVDMKVYVYDIPTHVVPSPKVNDDGWGYSDPMYDAEYRFTAELLQDWSIRTQNPWEANLFFLSLSTYNYSGNTNDPKWIVRRAVNYVRSLYPFWNETNGRNHIVWAVNDRGLCQFWHYEAALQNPIKMVHFGQAPVYPYANPLDPHTFSDYAYHLRHAVFKNGEAPLFKGFSNFTEMDFGKELDPCYKPEKDIVAVPGIAQVSGWPWSTFIALAYGSNQTEFRRDNNTLRNITLFFAGGVRSEQAYSQGVRQALRNMFGEGWTNSNRTDFVVTGNVGNMLKSKFCLAPTGEGWGIRVVQALHSGCIPVIVQDRIYQYLWDVLPYHAFSVRISRRNLHRLPEILDRITPQQLERLQAGAVKWHRAFSYDHAVGGMAYNFTIKALRRRLTNLWGAHYR
>Chlamydomonas_reinhardtii_Cre04.g211900
MDLDIGRRTLYVCLLTILSLAQCSAKVEPATPQNKECPPGCTDHGNCNGESGECECQFGFGGPDCSQRLLPACHLAPEVKGSIPAFGHWMPKNCLCHAQLRKYGCPRPHFEDPYNCPFYQFWAWNEIPCFLIKDVPDDQQYTLSPDGPTDPRVVWKKGHYNHTSARSGIDPYQLVDAPPPSPYTLPDQSTWLPLDKCGDSKCSGRGWCALAPRIDGHPPPQPQCRCLGFYGGDACETPQAEHCFQGCSGRGTCHGGFCHCKPSYWGLACARSQAYVSDTWLPHPSKLRVYVYSIPEQLAFKKPWHDIPALVDTMYLAEVSFVDSLLGDGAVLTQNPWEANLFLINAYTFYFTGNIGYPARHFSSVFNYVRTKYPFWNLTAGRNHIALATNDRGTCDLYKLQRTQPELSHPIKLVHYGQAGRLSIHSHRTFTIKGQPHEYDPAFDAAVREWRRLALRTQRLHGGSSSAGPVDEEVATEADGGPGGGAGGGGGAGGGGGGGGGEGGRAVNPLELLGERVRFKGVPGYSLDAIRMEREPCFRPEQDVAIPNYLDTPWLHQMDMAFESLGGGRYKPKPVDRPYLFHFHGFSKPDMAYSGGVRQGLLAMFKNMSRPDVLINKGAGPSFTAKSKFCLAPLGYGWGIRFTQAMFTGCVPVLIQDHIYTYFWDVVPYEKFSIRVSRHNLHRLFDIIEAVTPEQLAELQQGVADYHQHFSWHGRHGGLAYNNTMTSLHRRLLNMWTALFPGTT
>Volvox_carteri_Vocar20002011m
MPRQHQILDTLFLLGLQFLVPTHAQIEPAIVANKPCPAGCTSHGNCNGETGLCECRFGFGGPDCSTRLLPACHSAPDLATSIPGYGHLFPKNCYCLRQLVNSACPRSTFQDPSQCPYFQFWDWKETRCYVLKTLAAQEEDPFQFVDFPPPEPYVLQNGDVLVGLERCPGRCSGRGWCVKKGVEDTYTCRCHGFYEGEACETPLNQHCYRNCSGRGTCSGGFCHCQPPYWGLGCTRSKAYVAETWLPHPTKLKIYVYDLPERVSYRKPWHDEPALLDTMYLAELLFMEQLLGDWSVRTENPWEANLFVLPTYTIYYTGNIGFPAKHFANVFNYVRSNYPFWNLTGGRNHVAFATNDRGCCDLYKLARSNPELQHPIKVVHFSQTSDPALEAAFREFKRLAVHQTSGGAEGEAMEEDGGGTVMQELPEALVRFRGFPPYTLEALRMEREPCFRPEQDVAVPNYLERGWIGRLQEAYAYDREGNAVHRDKQRPYLFYFNGYSKPDMAYSGGVRQGLLSMYHNLTRGDVAINPGCCTAEYMLQSRFCLCPLGYGWGIRLTQAMQSGCVPVIVQDHTYSAFWDLLPYEKFSVRINRHNLHRLFDLLDAVTPEQLKDLQKGLADYHRYFVWHTDAGGLAYNATLTSLHRRLLNMWTALFRGSS
>Chlamydomonas_reinhardtii_Cre09.g388393
MVMLRRTFVALVCWAWASHTHSSALPAFRTIAKPCPEGCTRAGNCNAETGLCECPFGWTGPVCEVPVLPACRISASQDASSGPPMVGSVFPKNCQCLKQLQNISCLESRYVYDYYLCEHGAFWSWKSMHCFEYSNRPLDQQLSGIPEPDAAGVVWKKGEWLSVVEGQDPFSFGNVSEPPKTAMNSKQFFPLSRCPDRCNERGNCFAWGAGHPPQCDCAAFYSGKACETVEAAHCPLGCSGRGACKGGFCHCQPGWWGLGCSRSKAYEADEYAPHPTRLKIYVYDLPESVVHMRSHSDEWPLHFPIYLAEHEFFNRLLGDWATRTENPWEANLFYIPTFTYYYIGNVGQPGKLFSRVVSYVRHNYPFWNMTGGRNHILTSVNDRGCCDIYRLGPDVQRPIKLVHFAQSGKVALRGRRAAAAAGVNESMLLDGQQLGWFIKERLWEDPALLAALIEYQHLNASGRPRFRGFPRYQWEALWAEKEPCYRPEHDVAFPNYLPATEHGSWTKSLQDAYIYADPATYGGAVTHNSSRPRPVLFSFDGFSKPDMAYSGGVRQGLLALFGNTTRPDVSINKGGGPSLMLRSRFCFTPMGFGWGVRLTQAAMTGCVPVMVQDHVWPTLWDVLPYEKFSIRVSRHNLYRLFEILDSITAEELASLQAGLAHWHRAFVWQPEFGGLAYNYTLESLQRRLSNMWTAMF
>Chlamydomonas_reinhardtii_Cre02.g111150
MRALLLCFLSLAFLSLITGQQGEPLLRFFKEAKKSCAAGCEENGNCNAETGECQCRFGYGGADCSQPILSGCLSARKKGAVPQYGLQFPKNCECYRQLLNISCYGSDFAKDPFWCNQPAIWEWHTIKCYEYMDVPPEQQLSDPPEAGSTKVVWRQGVRNDSAHRDGGFLFQPYTKTDGLRTQNLETLLPMDKCKDRCNERGRCVDAGGGLPQCVCAPFFTGPSCQLDDPSHCPLNCSGRGRCDGGFCHCQAGWWGAACTRSKAYTAEEWTPHPSELKIYVYDLPQHVAYMRPLGDHWPLHHSIYLAEIELYHRLLGDTTVVTENPWEANLFYVPTHTYYYIGNIGFPGKLYTAVFHHVRQQYPWWNLTAGRNHVVSNSNDRGCCDLYRMGPDVQHPIKVVHFAQAPRHGVPLSRNRDKGREAEGEKPEHLAARLNSHVEDPAMQGAIAEMQHLDGRPRFRGFPLYELPALQQEREQCYRPEHDVAFPPYLSDREGNWFSVMKEAYDYTPDGKATFKRGVARDTLFYFNGFTKPDLAYSAGVRQGLLALFGNSTRADLSINKGGGSQRMLRSRFCFTPMGFGWGIRLSQAMLTGCVPIMVHDHVWPTLWDVLPYEQFSIRVSRHNMYRLLDYLESITPQQLARLQDGVAQWHKAFVWQPEVGGLAYNYTLTSLHHRLLNMWTAFFRRF
>Chlorophyta_36213_IRYH
FMEATKTCAFGCEENGNCNGETGTCECPFGLTGPTCQERILPACHSSFNAGTLPHYGLWYPKNCECYRQLKEFGCKPHPECLYDAIWYWGTLKCYDMLNKTKEQQISDLPEDLTAPDLAWFKGVHVDTKGTVRLDPIPSPTEVLGSDENKLRSLNNCPNRCNERGWCYEDRHDNNRLKCKCHGFYEGEACEKSVDEHCPVGCSGRGVCVGSSFCYCQKGFWGHGCTRSKAYSSTKGWVPNHAQLKIYVYDLPQNVVHRKEFNDQWPLIDVMYNSESWFFDLILNDTVTRTHNPWEANMFYIPAFTYYFTGNVGGPHRIFPHIFKYVKENYPWWNLTAGRNHFVWATNDRGACELEGQPLEVQRPIKLVHFGQAPRSPYLAHGNTQAGVNPNHESEQAAVSGHRFEGFAEFNHNDIRAEAERCYRPEKDAITPCFLDYNWLQNSDAAFYKVELPGGGVQYMHNPNTTRNLLFFFGGYNKPMQAYSGGVRQAMHALFTNTGRQDVLVGPPQHGDAIRYMLTSRFCLAPTGFGWGIRLPEAMVSGCVPVIIQDHIYQAFWDILPYEEFSIRISRQDVHKLLDILDAVTPEELARLQAGVARNWRAFHWQPRYQGLAYNYTLTSLHRRLHNMWSTHFRR
>Chlamydomonas_reinhardtii_Cre02.g144100
MGTSRNARGSLGFRGGVACFLIVASCLASLSAVQGAAQSPFKEEIKTCHPDCTKFGNCNGETGQCDCPFGLTGPSCQERLFPACHSSKDEGTVPHYGTWYPKNCECIKQLRDWPGSCPDYLHYEGNSAAFLSPCFYDSVTHHNLLCFSYKGRDPAEQLSDSPPLDDPNVEWFHITGYPRVLMTPVPPAQWPKEYKTPDGGQWRPLSECPDRCNNRGWCQIQGSNYQGFHEDPKERWCNCHGYYEGKSCEIADPGHCYRNCSGVGECVGGWCHCKPGYWGHGCTRTKAYSSSVGWRPNHAEIKVYVYDLPNNVVHRREFNDQWALIDLMYNSELEFTDKLLGDWGVRTENPWEAALFYVPTFTYWFTGNVGHPYYVIQHATKWLQENSPFFNLTGGRNHIFWATNDRGVCKLQLAPPEMQHSIKLVHFGQSPRRPYAHRLKGQMDATAHLGGLLGALPQPGSRFPDFPEFNAGDILEESEICYRPEKDVVAPNYLHNDWVKPDSYNKVWVTTTEADGTRVVKRKPDAPARTTTLYFGGYTKPIMAYSQGVRQTIHKMFGPGGKYDPEGPNARKDFVIGGPAGGAAVDSMKLAKFCLAPMGAGWGIRLAEAMVSGCVPVIIQDHIYQAHWDILPFEEFSIRIGRNELHQLVDILDDVSPQQLDSLQAGIERYHRAFFWDAHWGGLAYNYTVQALKRRAVSLWSANYRRHRRRLQHEREALEQD
>Chlamydomonas_reinhardtii_Cre02.g144050
MFGVLLLCGVLCSSAISPFKEHLKACHPDCTKFGNCNGETGQCDCPFGLTGPSCQERLFPACHVSKDPGTLPHYGTWYPKNCECIKQLHAWPGSCPEHLHYEGTGVSGASPCFYDLVLAHRFLCYRYQGRAPADQLSDSPALNASGVDWFHATGHTARHSPPQEAQLPPEQVPQEYKTPDGGQWRPLSECPDRCNNRGWCQIQGSNYQGRHYDAAERWCNCQGYFRGNSCEVADTQHCYRGCSGVGDGVGECVGGWCHCKPGYWGHGCTRTKAYSSSVGWRPNHAKIKVYVYDLPSNVVHRREFHDQWSLIDLMYNAELEFTELLLGDWGVRTENPWEAALFYVPTFTYWYTGNVGHPYFVIQHATKWLQENSPFFNLTGGRNHIFWATNDRGVCKLQMAPPEMQHSIKLVHFGQSPRRPYAARMKVGQTTDPTAHLALRGALPQPGTRFPEFPAEFTAMDILEESEICIRPEKDVVTPNYIMPTWVEPHNYNQVWNVTQLPDGTRQVTRKRGPDVPVRNLTLYFAGFTKPQMSYSQGVRQLIHKLFGPGGKYDPKGPNARPDYKVGGPGGGEAATYMQQSRFCLAPMGSGWGIRLVEAMISGCVPVIIQDHVYQAHWDVVPFPEFSIRVGRHDLHRLVELLDDVAPQELEELQAGIERYHRAFFWDAQWGGLAYNYTIQALKQRAHSMWSANYRRRRRAQQRRRLFSVGRRSRHGW
>Chlorophyta_2814_ISPU
LAILLCSACFFTAVCAAPEIFKEEYKPCDPECTKHGNCNGETGQCDCPFGLTGPTCTQRLFPACHSTSEPGSLPHYGTWYPKNCYCVKQLRDHPLTCPHYLKYEGNSHLPLSPCLIDIVMEGQLLCYRYKDRPESEQLSDSPPLNATNVEWLHVRAFPTWSEVLLAPERAPKEIKLLDNGIWRPLLDCPNRCRGRGWCQTGGKPLRIPIPGNTSKPWCNCHSFFSGPSCDIINAEHCYRNCSGVGTCQGGWCHCQPGYWGHGCTRRKAYTSSVGWRPNHAAIKIYVYDLPTYVVHRREFHDEWALIDPMYNAELEFTERLLDDWKVRTENPWEASLFFVPTFSYWYTGNIGHPYAIMQHVVHHLQQLGPFFNATAGRNHVMWATNDRGTCELQMAQLELQHPIKIVHFGQTPHRPYARHTHGANNGATGAMSDAMQLPLPGHRFPGFGEFNVGDIMAENQLCIRPEKDVVSPNCLHQPWVEPANYNKVWDTRFTSDGERIVTRRTDDAASRTTTLYFAGYTKDIMMYSQGVRQAIHKMFGDGGKYDRNGPNARKDYLVSGFSGGEAIVGMQKSKFCLAPMGAGWGIRLAEAMVSGCVPVIIQDHIYQPLWDVLPFEEFSIRLSRTDIPTLVEMLDDVTPEQLAALQVGVEKYHRAFMWDTHYGGLAYNYTVTALKRRAISLWSVNFHRHRHQ
>Chlorophyta_3415_JWGT
ASTAFYENTKTCDPQCTKHGNCNGETGDCDCPFGLAGPTCTQKLFPACHSSYEDGTLPHYGSWYPKNCFCIKQLMSHPLSCPSYLKYEGTGYNTQSPCWYDILMMSNVLCFQYRGVHESQQLSDSPALNDSTVEWLHVRAYPSWMENPVEAPKEVPTPQGIWRPLKECPNMCSHRGWCQSLGTNHLHQDHSDPEERWCMCHSFFQGNSCEVAEPFHCYRNCSGVGSCLGGWCHCQPGFWGHGCTRSKAYSSNVGWRPNHADVKIYVYDLPSIIVHRREFNDEWSYIDLMYNAELEFTENLLGDWSVRTENPWEAALFYVPMFTYWYTGNVGHPHFIIQHVVHHLKQLAPFFNETSGRNHVMWATNDRGACTLQMSQLELQHPIKMVHFGQSPRHTYLHHGHMAVGGSSLDHLAGVAGLLGALPLPGHRFQGLPDFEVSDILDEFHICIRPEKDVVAPNVLGAGWVDPDTYSQVWTTQWENGERVVTRNPDDPSNRVLTLFFGGFSKPITSYSQGVRQAISALFGSGGRYDPEGPNARRDFLVGGPRVDATRLMHMAKFCLAPMGAGWGIRLTEAMVSGCVPVIIQDHIYQPLWDVVPFEDFSVRLSRHDVHRLVDHLDDITPQQLARLQAGVEKYHRAFFWDTHFGGMAYNFTLTALKRKAISLWSVNYHRRRNLLNRD
>Chlorophyta_3459_QGQH
CPPGCEKRGNCDKELGRCQCPIGWGGEACDVFLWSKCTPAQGVEEAYCGTMIPKSCGCFRQCAQTICGGSPWGCDFLYPTQSFKCFERGEPDLAKEAADPGNWAGGSDIPEENDTSVTYHRGVQPTERVNAPEKGKISRDLFTMLDEHLPGNSRRALPARMCSEQCNHHGACVAHDKTMQNSYCICHLGFRGPTCKDIDPLQCPNQCQGRGICKRGFCHCQPGYWGKDCSRSKVFRKGSAVRNVNKLKVYVYELPWEITYKPEVYVGQRDSLAGHLHSIYASSAYFYEKFMNDTVHRTENPWEANLFYIPSWTEAYSGNLGDTVAHNRRVIAWVRTIFPFFNRTLGADHFVWLPNDRGACKWPGPEEPALANIIKVQHFAYHYVGKVRPGWKETDIVNKIWGCHHPVRDVPALPLVPDAAKVASATYGLNGVKAEVDLHAIPSKLLFFAGGIRTHTPDYSNGVRQSLIAHSRAWKNPNITYHQGSIPNYTAEIRMHRYCMAPTGHGWGIRLSQYMTHGCVPVIIQDDNFQPAEELLPYHSFSIRLTKRRIPYLQELLGAIPDEDYLELRQGVAKYWRAFVWQPEVGGLAYDYTIASLEQRMIRFAGGEY
>Chlorophyta_37052_AJAU
RPCPPGCEAHGTCNAELGVCRCAVGYGGPDCSVALWGACKQHPLEEEMYCGDFAPKSCECFRQCYASACGNATGGVCEFAVDYGRVRCFERAPGHVVTVDGVDWDGGSSIPEAGEAGVTYYIGVRGVPPYTDGIDPPVATRDKVLDMEPDNPHGLAMLPLNQCAESCNLHGVCARRKHEDRPFCLCHYGFKGALCGEVDLGPVADRICFNNCNDHGRCRRGICQCQPGFWGRECSSSTVYPPESALQVKHKLRIYVYDLPWEVAYRHEWAVGHNFNDFIYMAWNVFADRLYRDDVVRTHNPWEANMFYIPSMTLYYSSNLGDTVVHNRRAIEYVRQTWPFFNRTGGVDHFIFLTNDRGACLWPGDSEPHLANVMKIVQFGWNYDATLYGTLQAPGWERLPNEHWGCFNPLRDIVATPYWLFQDEWAKKTYGLLPGQQPLFKPAEVPKRLLFFSGGVRHGSPDYSFGVRQALHDMFGAGQHPDVIINEGFIPQYEDLVRSTKFCLAPAGHGWGIRLAQYMTYGCVPVIIQDGVYQAYDDVLPYQNFTITLSSDDIPNIVEILAAVSDEDYLALKAGVGQHWRDFVWDEEIGRAYDNTLLSLDDR
>Chlorophyta_40514_VJDZ
ELLKPCPPGCEQHGTCNRELGRCDCPVGFEGPDCSVLKYPDCMPDPAAPRAWCGTWHPKSCECVRQCKAVLCPDGNCRYHYNWAGAKCFERSNATSSSPQAAPAAALAAANPSLARWKGGSDIPPEGDTSVTYYSGAERGPDPAAGVITRQQFLTLDPNPPANPLLAVPLGECPARCNLRGLCAKRQDAGTPYCICHQGFRGAECAEVDTTLCLNNCSGRGECKAGFCHCHPGYWGRDCGRSRVYPPNNASAWPTPGLRVYAYDLPMEVAWQPEYAVGQYHHDSIYLAWQAFMQQFYNDTVYRTDNPWEAHLFYIPAMTYAFSSNLGDTTTHARSVIRWVAHTYPWFNRSGGVDHFLWLTNDRGACHWPGDAEPDMANVMKVVHFAWANTPSSAMAHHFGIHNKRWGCFHPLRDVAAPPFWAGQAREPAKTYGPGGSFDPAYIPPKLFFFAGGMRHNDPSYSFGVRQAIWQRVTPLNDTRVTYVEGGVPDYAVQMRRHKYCLAPAGHGWGIRLSQYMLNGCVPVIIQDGVYQPFEELLPYPDFSIRLSKRDVPHLLQVLAAIPDSQYLALRANLAKYWQPFAWDPSTGGRAFHYVMQALQVRVTRLR
>Chlorophyta_10004_RNAT
RRRGGGHGASVPGRLPHLRAAHPPVGLDYLFAPLNMSCHPNCTERGNCNAEEGRCECPFGYAGPACGEPLLSGCQLGPDLEPFFGAVVPRNCECVRQANRFFGCSPNNYTCTLATTDFHEMQCYTFPDKSPSEQYSLMPLVDAPGVEYYRGPMQREVKLTRVEAHEVVVGRDIWNTLYLSLPLDKCGEHHCHGRGACVVEVESNSVDNVRRGTDSRSRHCMCYKGFHGHTCGEDMVELCPNRCRGRGRCSRGFCHCNPPYWGLDCGRERAWQLAPGASHVPNRQLLRIYMYELPSHVAFPVALDDNIFDMNEPSYQTHRKFMELLLLDNTVRTENPLEANLFFVPANAYAYSSNTNSPANQLESALNYVAANYPYFNASGGADHFIWTTGDRGSCYLPRRLSRVIHLTLFGLHSNLRDNVTTFLRPAPNHHPSWGCYHPKKDVLAAPWYDHMVGSVEAPKLYEKVVADQGEDAERDLLFFFAGSVRSHDLSYSGGARQELFAHLKALFAAGGNYSDIQFVEGYTPDYAQLYMRSRFCLAPHGAGFGVRLTLAMTHACIPVIIQDQVFQPYESDGILPYSHFSLRLSKSDIPYIVPILRSVPAEKLRRMRLALAKYHHAFLWEPSHGGRAYNYTIKALNQRLYGLWGHLWGDPHLRRSSH
>Chlorophyta_64217_RYJX
ATHPDVGMDYLFVPLNQQCHPDCSKRGNCNAEEGRCECPFGYIGATCEDPLMPACQLGPGLEPFFGMLVPRNCDCVRQANKFFKCTPENDTCTLATISFHDVACYRYTEKPPSDQWSQMPRLDEPGVQFFQGPMRNAVELNPVETTEGAVGRDIWNTAYLSLPLDKCGEHRCNGRAACVVEVTGTGLFSLDTLNQRATSGDQYCMCYKGYAGPDCQDDMVQLCPNQCRGRGRCIRGFCHCNPPFWGLDCGRERAWQLAPQASPLPNRLVLRIYVYELPANVAFPVSMDDNVFDLNEPFYQTHRKFLELLLLDTAVRTENPHEANLFFVPANAYAYSSNTNSPANQIKAALDFVAANYPYFNASGGSDHFIWTTGDRGSCYLPRTLSNVIHVTLFGLHSNLRDNVSTFLRPVPEHHPSYGCYHPKKDVLAAPWYDERVGSKNAPSLYERVIAAQGDDPKRDLLFFFAGSVRNHDMSYSGGVRQELFGYLKKLIKSGGNYSDILFVEGYTNDYEQLYMRSRFCLAPHGAGFGVRLTLAMTHACIPVIIQDQVFQPYESDGILPYSQFSLRLSKSDIPYIVPILRAVPDDKQKHMRLAMAKYFRAFLWDTDVGGRAYNYTIKALNQRLHGLWGHLWGDPHPERRSLMRVAWDEQEDGG
>Chlorophyta_10241_QWRA
FESPYVALKKECPPGCEKNGNCNVEEGRCECPWGFSGPACEVSSMAACRSGPEDPGSCGVYFPKNCECYKRCYELYCRYGGDTNRCDHELGQMLPGTPCYTFDAKPLAEQTSAIPVKGTPGVSWYQVAHDAGPFPGLRPIQQADSQYKAGGMHGDAAALTPDKCPDSCSGHGVCKQWHHPGSQPECLCHKGWNSSNCGMRDDHEACWFNPTCSGRGVCRSAFCHCKPGYFGMGCHRSQAFQPAVQGRVAPPNRSRLKIYMYELPWEVTFPYDYNDGAFGRENTYTAYEHFLRWFLEDTEVRTENPHEATLFYIPMLSYFYIGNVRDPQWHMEHVLQHIRDKYPYWNRTGGRDHFYLIGGDQGACYIPYWMQQTAIKVVHFGVHMSGLQEMWPGTNTNNTYGCIQPERDVVVPPLTLGAWTPYKAEEFYQKEVVAVNGYQPKRDLLFFFAGGVHMGELKYSGGARQAIYSVLKVEKPTDVKFVEGRTDDYEKLMFRSKFCIAPYGWGWGGRLVQAMHKACIPVIIQDHTLQSFDEVLPFDEFSVRLSLSQVPRILHILRSFTDDDLARMRMGMARFYKAFIWEKSCGGEAYKYTLMALHKRAHNAWGGYY
>Chlamydomonas_reinhardtii_Cre03.g202550
MSRSGPAALAWWYLLGWLCSSSTGAGVHAVLETSFAGRVQEQVVPTRKGCPRPCINKGHCNHEKGRCECPWGYAGDACEVDRMAACRQTPDDPGSCGFISPKNCECFRECFRLYCSRYGTQTHKCSAGWGFDIGDSPCWLYGSGGSAANGTAAGGGGGSSVAVLPAAAQNSSAYPEDPENNTVWYSQIPELYGQTEYKPDMLLKDVNRKHKSPYDRPHLVWHRANHRAHPLSRCGASRCSNGRGFCLQYDGRPEPECVCHFGFNGTQCEQGDNWEACWFSPDCGGHGTCHSGFCSCKDGRWGIACHRSAAVAPAVPGTIPDMRVATRFKIYMYDLPWDVAFPFEVQEDAHGRDPMYTAYEYFLKYFITDNIVRTENPYEAHLFYVPALNFFYSGNLRPPEYHLEAVMDHVKTAWPFYNRSGGRDHFIFLTGDRGACHMPRDMQDSMIKVVHFGMQKQGLNWTSMEHNKEYGCIRMRQDLVVPPHPNDHKPLWPVGAAAYFQRIAAAGGHDAGRNITFLFAGGVGEGEYSGGTRQAVRALLLNITDPAIMFVEGRRDDYVDLLWRSQFCLAAYGHGWGIRVMQSIQFGCIPVIIQDHVYQAFEDFLPYEEFSVRLPLRDVPRLLELLRSYSPEQLAALRLGMAKYFRAFIWNRDQGGEAFEWTLAGLQRRAANMHAGLFRRHRRRRHV
>Chlamydomonas_reinhardtii_CHLREDRAFT_13675
MCPWGYEGPACEVDRMAACRVSTEDPGSCSNLYTRNCECYRACARLYCHDPNKADRCTHELGADMTRNRCWLRSDWQGGSTGPAGSELPEDWSRGGTTWYKHFAPQETRASYDSDPGLLEDKALWGSSNWRGNHSVLPPAACPGRCSGRGVCFRWEHEQYPRCICAKGYNGTECAGVDSSEACWFSPDCGGRGACKGGFCHCRPGFWGAGCHRGQGYLVQRSAPPASATQPPVWPDLRSPTKLKIYMYDLPWDVAFPGAYNDGFFGRDPMYSAYELFMRYFLQDNVTRTENPWEANLFYVPMLLYFYIGNVRDAVPQTAWAINHVRSRWPFWDRSGGRDHFYFMTGDRGTCHLPRELQDQAIKVVHWGMQVAGTDWIGLDNKDYACIQLKRDLVVPPINMFAEILPTDTVKHYQTVVANGGQDFGRTLLFFFAGGIAQSMEYSGGTRQAIKELLTSVHIANGNSTPADVVFVEGRTQEYKKLLLTSKFCIAPYGFGWGLRLVQAIEFGCIPVIIQDHVYQAFEDFLPYEEFSVRLPLRDVPRLLDILRSYSPEQQAALRLGMAKYYRAFVWHREFGGEAYEWTLAGLQRRLDTLQAQLFRRRRHSSSRRSRRSLMTWHRPGRQRAG
>Chlorophyta_2296_RYJX
LVVLWAVNAIVHAEDAVREEQKQCAPGCTDRGNCNVETGECECPWGYKGRACEIDRMSVCKQTPDDPGSCGNLWPKNCECYKTCQLLYCDEMRKEPCTHELGHFMWNAHCWVYRDPTVPVSSRLPENFMAETIWYNHMPWDGQSYDASQQLPSDRVGLSNWSGNHKALPLESCPGRCSNGRGVCLQWVHAAQPGCLCRKGFNGTACEQDDIAEACWFSPTCSGRGRCRSGFCHCQPGFFGQGCHRRTAFQPVTPDTVPDLRPRTKLKIYMYDLPWDIAFPYEYNDGHFGRDAMYEAYEYFMMYFLQDNAVRTENPYEANLFYVPMLLYFYIGNVRDPVPQAARVLQYISQRWPFYNRTEGRDHFYFMTGDRGSCHAPRWMQDSCIKVLHFGLQRKELNWGNLHNKDYGCVQVKRDLVIPAINMFNEILPKGTDAYYKWLVANKGYDRNRTLLFFFAGGVGDGNEYSGGVRLAIKEVLSALSPRPSDVEFVEGRTPDYGKLLITSKFCIAPYGYGWGLRLVQAIEFGCIPVIIQDNIYQAFEDFLPYEEFSVRMHKVDIPHIVELLRSYSEAQLAALRLGMAKYWRAFVWNREFGGMAYEWTLAGLERRLAHINSDYFHRHRRR
>Chlorophyta_2925_POIR
VLWLSFLLAMNGLSYANQLVSQSVKQCAPGCTDRGNCNAETGQCECPWGYTGPACEVDRMAACRQTPDDPGSCGNLWPKSCECYKECQRLYCNGQLQKTYCTHELGEYDWDARCWMLNNAAQMDPRAGSRLPQDFKTSTTWYQHYPREFENYDSLLHADSSQVGKSNWIGDHLTYPLEACPGRCSGGRGVCFKWAHEEEPQCLCRKGFNGTQCDTEDAEEACWFSPTCRGRGQCRSGFCHCAPGFFGTGCHRSTAYQPTTPGDMPDVRLRSTLKIYMYELPWDIAFPYEFTDGHFGRDAMYASYEYFMRYFLQDNMVRTENPYEANLFYVPMLLYFYIGNVRDPVPHVTQVLEYVRQRWPFFNRTEGHDHFYFMTGDRGTCELPRWLQDSTIKLLHFGLQHKDMPWFGVPNKEYGCIQIKRDLVVPPLNMFDNLLPNGTVAYYKWLESNGGHDSNRKLLFFFAGGVGSGSEYSGGVRLAIKTLLSSLNPKPTDIEFVEGRTPNYRQLLEQSKFCVAPYGYGWGLRLIQAIEFGCIPLIIQDHVYQPFEDFLPYEEFSVRMRLTEVPHMVEMLRTFSEEQLAALRLGMAKYYRAFLWNREYGGQAYEWTLAGLQRRVTQMQSEYFHRRHRQQ
>Volvox_carteri_Vocar107775
MKGLVWVALLLAICSALGFQEAVVKSVKQCAPGCTDRGNCNAETGDCECPWGYTGQACEVDRMAVCRQTPDDPGSCGTLWPKHCDCYQTCQRLYCGGRLLRVQYESVDSCTHELGEYVFNARCWMLRNPDSSIPSSSRLPLNVTSDTIWYEHYAREDRPHCMCRKGFNGTSCESEDSSEACWFSPTCGDRGHCRSGFCHCRQGFFGVGCHRSTAYQPTNPGTLPDLRPRSKLKIYMYDLPWEVAFPYEYNDGHFGRDKMYAAYEYFMTYFLQDHAVRTENPYEANLFYIPMLAYFYIANVRNPVPQVTLALDYVRTKWPFYNRTGGRDHFYFLTGDRGACSTPRWLQDSCIKLVHFGLQGEELPGTGVPNREYGCVQVKRDLVIPPINLFTDLVPSETQAYYKWLVSKKGYDSNRKLLFFFAGGVGQVPEYSGGVRQAIKGLLSSLTPKPEDVEFFEGRVHNYKELLQSSKFCIAPYGFGWGLRLIQAIEYGCIPLIIQDHVYQPFEDFLPYEEFSVRMGLVDIPYMIELLRSYTEAQLAQLRLGMAKYYQAFIWNREYGGLAYEWTLAGLERRLAHMNSEYYLHHHHHRRRRRALD
>Chlorophyta_7942_PRIQ
ECAPGCAARGNCNADEGICQCMFGWTGPNCERSILPGCQQGEWDRPLVGRSFPKNCACFQQAYRYFQCGHGRKDTCQFNTYLAVDTPCFSYVGVPEARQRSALPEIGRNDQPPATWHLFTGYDEELRPLPVASQFMYQDPWGNKNKALPLDACPGSCSRSGICLLRRSEDEEEGGTTKEPPQPRCLCHKGYLSSGKEGAAPCDKEDMSLCPNECMGRGRCIVGFCHCKQPYWGADCGRETAIVYNPKAIPSRTKLAIYVYELPHFLSSNIAMDEGFGDRLPAHMAYEHFTAMLLKDSVHRTLDPYAANLFYVPAHSYSYSSNTGDPSPHLAAVLRYLKMNWPFYNRTGGRDHIVWTPGDRGACHVRDGVQDVIKLTHFGYHVNRVLRPNTSYMVPTPEDPHYGCFHPLRDVVAPPLFQGNQEKVQAIYDKLVASGGVDPERNLLFFFAGSVRAHQPYYSGGARQAVHRLLTKVNATGGDLSDIKFAVGRIVDYFDLHMRSKFCLCPHGAGFGMRLVIAMQYACIPVVMSDLVFQPLEDQLPYQEFSIRVPNSQLDRLLDILRSVTLEEQATLRLGMARWYRAFLWSPALSGEAYAYMLRSLHRRRIHLWADMY
>Chlorophyta_6394_ZLQE
CDPGCPDRGNCDSSTGLCQCPFGWRGSTCSEALLPACHRSANSSHVPYVGTFYPKNCLCFEQLFSYFNCTPGHGHVAGCQHAGFLNHRVRCYNYTDLPPDQQYSRMPELNEPGVDWYSLTHMGKSKLNESLSREASVYTRGMTTALPHSACPDNCHYRGACLDFQPHTPLGPQPECVCQKGWLGKSCQDSDMSLCPNKCQGRGQCIAGFCHCTPPHFGADCGRPHSLDGSGNAAPIPSGRPRTKLAIYVYELPQWVSSPLPLDDHMHDVTEIYMGYTYFQEQLLGDWAVRVEDPKVANLFYILTYLYSYSSNTHLPEPHLAQVLNYVKQTWPYYNRTQGKDHIVWVPGDRGSCYMSRAVQGPITLTHFGYHVDLRHRASTSYLDVRPANPHIGCYHPMRDIVVPPLFKARNTTAIYRAVEQTNGSDPARKLLFFFAGSIRPKDTSYSGGSRQRVQLLLEQLKNNSADLSDVKFISGHTHDYLALHEQSKFCLAPHGAGYGMRMTIAMHFACIPVIISDLVVQPLEDALPYTEFSIRIPKRQLPELINILRSISDEEQAQLRLGMAKYWRAFSWMAAEGGQAYQWTVKALHRRLHNHWGDLY
>Chlorophyta_36839_IRYH
FVELSKPCEPGCETYGNCNIEDGRCECPYGLTGPTCKEYVLPACRRTDKPGVPLFTGLKAPRNCECYQQLKKLSCTNDMTCDTMTTQLWGLLKCFTKLDTPTEQQISDMPESSDATFQWFEGGTNDISPGVYDKILKPIAPPRLEDINHVVPLSHCPDRCNEHGFCSKYGQAESCNCNSGWSGKSCDNTLSKICPLECSGRGECVGGFCKCAPPYFGLGCTRSKAYAPQPGVKAPLASWNRLRVYMYELPMHLAGPTEFDDGWWDVFIIYQAYMRFQESFLNDWGVRTENPWEANLFYIPSFAYHATANLGNPTSRIVKVVDHVRLNYPWYNRTGGKDHFIILTADRGACYLAPDPLTEPLIKVVHFGMQKANISDMGPEQINKEYGCFKWERDIVAAPFFQPKMQAVQDAYAQVVKDGPLERDVLFFFAGDIRHNQPEYSGGVRQALANLLEKNKYPDVVFKGGFMPMSGPDYDGLLKKTKFCMAPYGHGWGIRLTHAMMHGCVPVIIQDKVHQPFEDLLPYEDFSVRISKAELPRVVEILRSIADADIQSMQRNMIKHYHAFIWQPDLGGLAYNYTIKSLERRLYSMRGMIY
>Chlorophyta_3461_ISPU
PFNQFKEASKQCDLECTQRGNCNRDLGTCECPFGLTGPRCEIPLFPSCRVTTRDGVPIFVGRTTPRNCFCYKQLLQFTCLSGSDLRCASHTLYSWGSLQCFQHATQPEAQQLSDLPDPLDDPSYRWYKGMLNVQPGPEGYVYKTDLEPLQQPSGADTPNGAVSLNKCPARCNDRGVCRRVGGVLQCVCMDGFSGAGCSDVAATSDLCPANCQGRGKCVGGFCKCNPPYWGIGCGRRMAYQPVPGSVYHPYYPALKIYMYDIPISVTGPQQFDDGDHEIFPIYQANLRFIEQFLRDVRGVRTQNPYEANMFFVPIFAYYTSANLGDPTGPVVRAVDWARSNFPFFDRYQGKDHFVILTADRGACYLKPLNQTKNLIRLVHFGMERANISDMGPLVLNKEYGCFKGGRDVVLAPYFRPHEKQIKDIHALLEQPDGVKMLLAKKNLLFFFSGDIRHEEPEYSGGVRQVLSALLYNASYPDVVFKGGLQTFVPHEYEDLLSRSKFCLAPYGHGWGIRLSHALMHGCVPVIIQDKVRQPWEDLLHYPDFSVRIPKADLHRLVDILRSIPEEDLLKLIRENTRVYRAFIWQPELGGLAYNYTIASLRRRLNHIRGELYEAGTR
>Chlamydomonas_reinhardtii_Cr411788
MSRRLALLVLLFSVVLVLTQAEDAVLKTAVEGKPFNVFQELKKECDPGCQQCNRELGECECPYGLSGPTCQVALWPACRTSTAAGLPVFVGRRAPRNCHCYRQLFRATCLPGSESRCSSHTVAHWPDLKCFEQPDKPEQEQLSELPDTLDDPAYRWRKGVLLPAPAGGTGVEGAAGGAAAAEHKDFQTLPAPPALKEIGDTVALGKCPNRCRDRGICIANSETVKTPSCLCHPGFTGTDCADVVPPASLPLLCPNGCGGRGKCAAGFCACDPPYWGIGCSRSKAYQPVPDSISHPYYPSLKVYMYDIPISVVGPQPFDDGDATVYLIYQASMHLMNAFLADTGGVRTQNPWEANLFYVPTFAYFSTANLGDPTAAVVRAIDWVSSKFPFFARHGGRDHFVVLTADRGACYLKPLNQTRNLIRLVHFGLEKPNLTEMGPLVEEREYGCFKSGRDVVLAPYFRPKASVVRAVHEKLLAPGGAEELLKDKSVLFFFSGDVRHHEPEYSGGVRQALSALLSNTTTTTTGSGSGPAPPDDVVFKAGSQPITAEEYEQLLGRAKFCLAPYGHGWGIRLTHALMHACVPVIIQDRVRQPWEDLLHYPDFSIRVAKSQLPRLVELLRAVPAEDVARLMREGARVYRAFVWQPELGGLAYNYTIASLRRRLSHIRGELYEAGTRRRRGRQL
>Chlorophyta_62329_JWGT
MIQKMYLAPVLTILVVHFVRQGLSSVTELRTALKSQPFNYFMEVSKPCQPGCLKVGNCNHEMGECECPFGLTGPTCQEQLFPACRTTTTTNGQRIFLGRSSPRNCFCLRQLLSALCLQDDPSRCAFHVMQLWGMLFCFEKVGVPESEQISEMPEFMNDTSYAWGRGEEQIVQREDGREVRLRDVKMRTEPPTPVEIEMAVSLSKCPGRCSEQGVCKDGGSNNFVCHCFPGFAGTDCSTVDPKQEPFCPNNCTSRGLCIAGFCKCNTSYWGLGCGRNKAYEPAPGSVALPHLPSLKIYMYDIPASFAGPHQFEDNNGGVFEIYQAFMRFQEMFLSDHIRGVRTENPWEANMFYLPAFAYYSCSNLGDPTGGVVRAVNWVSSRFPFFNRTGGRDHFTFFTMDRGACYLKRLWQTEHIIKMTHFGYERFNATELGYRMHNIESGCFKGGQDIVIAPYYKVNFPEVEKLHESLEKPGEIEALVEKKEVLFFFSGSIRNNEPEYSGGVRQALALLLTNHTYPDVVFKGGYMTLDGENYEDLLARSKFCLAPYGHGWGIRLSHALLHACVPVIIQDKVHQPWEDVLNYPDFSIRVSKAELPKLVDILRLIPNADIVRMTKESLRVYHAFIWQLEGGGEAYNYVLASLWRRLSHLRGELHQWGVRR
>Chlorophyta_59427_RNAT
MLLRKPLICVVTIIFLHVRPVQLVETTVSKTALQGLPFNQFTDVAKKCQDGCLQHGNCNLELGECECPFGLSGTTCQTQLYPACRTTSNPGALRIYLGRTAPRNCHCYRDLLQALCLPGDETRCAFHTMQLWDVLYCFEKVNQPANQQLSELPDSMDDPSYRWGKGTTRRQEVGGRLVLRREVEMLQKPPTTEEISRAVPLSKCPARCHEQGVCQDWDGAISCHCFAGYTGLECADLRGDEDNIKCPDNCGGRGRCISGFCKCDPPYWGIGCSRGKGYEPETGSVAHPYYPSLKIYMYDIPPNVLGPHQFEDGDAGVFINYQSFMRFMEFFLHDSSGIRTENPYEANLFYIPAFAYYSTSNLGDPTGAVVRAVDWVASKFPFFNRHKGKDHFVVLTGDRGACYIKPLPQTENLIRLTHFGYERHNITDMGSQLSNTDYGCFKAGRDVVMAPYFKAKGAKIQELRTRLAEPKGVESLVAKKDVLFFFSGDIRHNEPEYSGGVRQALSLLLANTSYPDVVFKGGYMMMNAQDYEDLLTRSKFCLAPYGHGWGIRLTHALMHACVPVIIQDKVRQPYEDILHYPDFSIRVSKAQLPRLGEILRAVSAEDLLRMTKENARIYRAFLWHPELGGLAYNYTIASLRRRLSHLRGELYEAGVRR
>Volvox_carteri_Vocar20002407m
MLQRLALVPLLTILLLHFVRRVQPAETVLKTALTDQPFNQFQEVNKPCQDGCLEHGNCNRELGECECPFGLSGPTCQTQLYPACRTTPTTQRIFLGRMAPRNCYCYREVMKAMCLPEEETRCATHTMQLWDALFCFEKVGVPEDQQISELPEKMDDPSYRWGKGTTVREVVDGVPKLRREIQMLSQPPSVEDTSRTVPLSRCERRCSERGVCQDWGQQTICLCFAGFRRPDCSQLVEEGAEPACPNGCGGRGKCVAGFCKCEPPYWGIGCSRSTAYEPVPGSVAYPYFPSLKIYMYDIPPNIVGPHQFEDGNGGIHPQYESFLRFQGLFLNDVSGIRTENPHEANLFYIPAFTYYSSSNLGDPTGAAVRAVNWVAATFPFFNRTGGRDHFVLLSGDRGACYLKTLPQTENLIRVTHFGYERPNITDMGPLVTNTEYGCFKAGRDVVMPPYVKSNVAGIQGVRAKLEEPGGAEALLAGKDTLLFFSGDIRHNEPEYSGGVRQALALLLANTSYPDVVFKGGYMMMGMGEYESLLRRSKFCLAPYGHGWGIRLIHAITHACIPVIIQDKVRQPFEDILHYPDFSVRVSKAELPRLVEILRAVPEPDLLRMIKENSRVYRAFLWQPELGGLAYNITIASLRRRLSHVRGDLYEAGVRRS
>Chlorophyta_4834_LNIL
ECEQGCTEKGNCNVEEGRCECQWGFTGPTCKQAQLGACRTAENDLPFVGTFIPKSCECYKQAMDFFSCRAPDYHSTCEHSLYQFRIHEMRCFEIEGRKPEEQFSAIPAEGAAGVKWKRFNPGAAKFDDIPPEEGRKAINIWGHPCRAMPLDACPNSCSRQGFCIKDCFKDNKPAWCECHKGYRGADCSEVKDECFNNCNGRGKCIRGFCHCEAGYFGLDCSRSKAYEPQPDRHPDWKRPRIYVYELPASISAPLELDDNIPDTVPIYSAFDRFTATVLRDPAIRTENPWEANLFLIPDHMYSYSSNVHATAPHLRRLIRYLNETYPFYARNDGRDHFIFVPGDRGACYAPPESLNLIKLVHFGYHLDQTRLKSLLMPQPPDFVDSCLSPVRDIVAPPYNDLGIDGARKIFEDFVKNKGEAPDRKNLFFFAGGVRAHDTSYSGGVRQAIQVLLKGLKSGVKSEADDPNKDVVFIEGSTPDYAKLYLNTNFCLAPHGSGFGIRLSIAVVHGCIPVVIQDHVFQPLETELPYELFSVRIAKKDIPSLIPILRSITQEEQRRMRMQLAKYYTAFIWEPELGGLAYNWTVQALFSRVQAYRGEIY
>Chlorophyta_10961_FXHG
LTLVMKHPIMAPSVLFVLIAFTLSFASATNYTEVRIPCDPECTKRGNCNIEEGRCECTFGFTGPTCEDRLLPSCHVSPSAPAFWGPFFPKSCACFQEVDSLFCDPQIGCQHSIVHVNDGRRHCFKRTKLDKQYSDLPAEGEQDVEWFTGNGNQIDEKEGRTAINLWGVKVPAHPLSQCPNRCSEKGSCITEHNNVMCSCHKGWHGHDCSQIDETVCFNKCSGRGKCERGFCHCEEGYFGIDCSRSKAYGPSDAPAPRTRLRIYAYELPSDVVFFHELDDNLSGRDGIYSSFEHFLSQFMQDWAVRTENPWEANMFYIPALTYAYSSNLGDINPHVKKVLRYVSTKFPFFNRTSGRDHFLLLRPNDRGACYLRDEPELRHIIKLVHFGYNAKDDSFLTGVVNKDYGCYNPARDIVSMPYDSLGLSQANGLYADLLKKNGSDPERKNLFFFAGGVRMNQPEYSGGARQKVFEYLKDNKFDDVVFIEGGTPDYGKLMATTKFCLTPYGHGWGVRIILNMLHACIPVIIQDRVYQPFHDVLPYEKFSVRIHTREIPELIPILRAIPEEDVVALRMEMSKYYHAFVWEQGLGGQAYEYTIKNLLKRLVHM
>Chlorophyta_82690_FXHG
QYNETRKPCASGCEDNGNCNIEEGRCECSFGFTGPTCTERLLSACHTANNSAPPYWAPFYPKSCECFKQVDALFCSDVYGGCDVDILTAGGRKRRHCFTRTALSADKQHSEFPAIGEEGVEWYDGSGNKIEESHGRLAVDYASNTIPALPMNACPNRCHDHGSCVNDTNGRGPFCICHRGWLGEDCKETDWTSCINACNGRGECTRGFCHCETGWFGIDCSRSKAYAPSAVPPPRTRLRIYAYEFPSHIVFPHELDDTMSGRDPIYMGYELFLRQFLQDWEVRTENPWEANLFYIPAQTLAYTGNLGNSNPHLLRVIDYVKHNFPFWNRTGGRDHFLWLGGDRGACYLVDNPDLHAVMKVVHFGYTAKNDMMVKPTNQDYACYNPARDVVGMPHEPVLGVAGAHALYEKIVANNGTDPERARLFFFAGGVNMADMTYSGGARQKVYTLLKEKSYEDVLFVEGRVGDYARLLATTHFCMAPSGFGWGIRIVLDMTHGCIPVIIQDRVFQPFHDVLPYEKFSVRIHTNEIPRLVEILRAISDDERAALRLEMAKVYTAFIWEPKQGGTAYNYTIQNLHKRLIHMWGEHY
>Chondrus_crispus_XP_005716178
MASLLARCGNLGVTRMRTIFHALLLLLISIRICRFVGAPTRLTDSLADVANRGHLSAEHKGSRIFASATAGHRDVRVFVYNLPPKFNTLQVARSHQQPAPIRDPYCDENFYSAEVSVHKGLLASPARTMNPAQADFFYVPIYVTCYLINNHPNNLTKTGMFFDEAMSHIVHKYTYFNTSHGRDHVYTFTQGFGARLSGVNWKSWRNGIFLTHNGDFTSEEYTPRKDIVIPPNLGHYITPVYVDKKRRESLILERRRFLAQFGGQAFSSKISDHRGSNYSGGVRQYLASELYDTAGFRITGTRSNAYLDDMRDSMFCLAPEGWHPWSPRPYYGILLGCIPVVLSERQELAFEDAIPYDELVVWVRPNDVFSLNEILRAIPAEEILKRLKLMERIWSLFWYGEHRGGALSAILGELSRHKYSSAPRRHYAMFVGPRRGK
>Rhodophyta_4328_VZWX
MSIYVYDLPTRFNEDLVLASHRAPARVRDPHCDTSFYSSEVHVHRFLRNSSLRTHDPEAASFFYVPIYTTCLLNMHQPNGMHHVARHFGDAMRIVTTNYPYWNRTNGRDHLFLFAQGFSARLSGNWFRIKNAIFMVHNGEFTAPEYTPHKDITIPPDLRSYFRPVWLAYADGVGPVRKKYLGHFGGQVVDVRVSDHRGSNYSGGVRQFIRDELAENEDYKITGVRTDSYLEDMRKSKFCLAPEGWHPWSPRPYYSILMGCIPVIVSEKQEMAFEDLVDWDSFVVWVRPSDIYDLDAILRSISEAEITRRR
>Rhodophyta_2679_BWVJ
RLAIYVYDLPTRFNEDLVRKSIDHPGPIRDPRCDTNFYSAEVHIHRYLVNSPARTHNPEEADFFFVPVYTTCDLITHQPNDVPRVGRHFAEAMSIVMYEFPYWNRSSGRDHVFMFSQGFAGRLAGDWQLYKNAVFMVHNGEFTAPEYTPRKDFTVPPELRAYLIPIGSRIPPLLCMPRGNISPSLASRPVWRPGTLQFSVFNKPRQRLVPCVGSKFADLDPAFCPHFIPVLCVFFVAVVLNTSISDHRGSNYSGGVRQYIQRHYGDHPEYRITGVRSDTYISDMKNSKFCLAPEGWHPWSPRPYYSILMGCIPVIISEVQELAFEELVDWDSFTVWVRPSDVSRLNIILRSFSENDLLKRR
>Rhodophyta_1174_IEHF
RLSVYVYDLPARFNEELVRRSNEHPGPIRDPYCDTNFYSSEVHVHRYLEKSAVRTMDAEKADFFYVPIYSTCDLITHYQNDIPRVGKNFQAAMDYIIDNHPYWNRSNGRDHVYLFSQGYSARLAGDWQKISNGIFMVHNGEFTAPEYTPHKDFTIPPELRYYFKPFWTVGPDAVERSPRTFLAQFGGQVLNASISDHRGSNYSGGVRQYIQQHLSTREGYRITGVRSESYVQDMRNSKFCLAPEGWHPWSPRPYYSVMMGCIPVIISEVQELAFEEIIEWDSFALWIRPRDIAKLDDILRAVSEKELERRR
>Chondrus_crispus_XP_005716178
MPPPFPARRVVTTVATHADPKSLRPPASHPRKFAAGSRLRSPSPLVVLCAAFALLALHAVVANLSPPCAAPPSADLTAELERWRQPQVAAAALRVFVYDLPPRFNVALVEKSIAQPGPIRDPRCDTNFYSAEVHVHRWLLASPIRTADPEEADFFYVPVYTTCDLITHQPNDVPRVGRHFAEAMDVVIRDYPYWNRSSGRDHVYMFSQGFSARLAGDWQRYANGIFMVHNGEFSAPEYTPHKDFTIPPELKAYFTPYWIEDPEVVVSRPRQFLAQFGGQVLNVNISDHRGSNYSGGVRQYIQAHFSERKEYQITGVRTDSYIDDMKNSKFCLSPEGWHPWSPRPYYAVMMGCIPVVISEVQELAFEELVDWDSFVVWIRPADISHLDDILHSFSETELKRRQLAMKATWRALWYADEGLAYQSISKALYSRKYDSAPVREFSRRK
>Rhodophyta_3393_PYDB
LKVYIYDLPKRFNTGLVSYSIAHKGSIRDPRCDTNFYSSEVHVHRFLEQSSVRTHDPEEAHFFYVPIYTTCDLITHQPNDLEMVGDDFRLAMDIIINQYPYWNRTNGRDHVYLFSQGFSARLAGDWTRYKNGIFMVHNGEFTAPEYTPHKDITIPPELRAYLEPYWLENNGNPQPHHREYLAQFGGQVVSASVSDHRGSNYSGGVRQYIQAHFTTHPDYRITGVRSDTYLADMKNSKFCLAPEGWHPWSPRPYYSVLMGCIPVIISEVQELAFEEFLDWDSFAVWIRPSEISDLDTILRSFSDAELERRRQAMKA
>Rhodophyta_518_FTRP
RLRIFVYDIPPVFNTHLVQQSIRHPGGIRDPRCDTNFYSSEVHIHQFLLNSPIRTRHPGEADFFYVPIYATCDLIQHQPNNVQRVGENFETAMKWVSDRYPYWNQSSGRDHVYVFAQGFGARLAGNWAKYSNGIFMVHNGEFTAPEYTPHKDITIPPELRGYLQPYWTTRYGTKRDISKRYLAHFGGQVVNQYVVDHRGKNFSRGVRQYIVSEFSNVADYRITGVRSQSYLNDMMQSSFCLAPVSRKQCLKAFPSRWIPKLFEHFLALIETGWHPWSPRPYYAVLMGCIPVVISDIQELAFEDLIDWGSFAVWVRPQHITKLDSILRSFSEEEIQRRR
>Rhodophyta_1506_IKWM
LRIYVYDIPSEYNADLVKRSIERPGLIRDPRCDTNFYSSEYHFHHFLLNSPVRTHDPEQAHFFYVPIYTTCDLMKQPKEFDRVASNFQNAMHWVTTRFQYWNRSEGRDHVYLFAQGNSARLAGDWQKFSNGIFMVHNGEFTAPEYTPHKDFTIPPELRHYLQPYWRDIQGTKKDPPKKYLAHFGGQVVKQSVSDHRGRNYSGGVRQFISAKFSKHPDYRITGIRSSKYLDDMMASRFCLAPEGWHPWSPRPYYGVLMGCIPVIISEVQELAFEDLIDWDSFVVWVRPPDVRNLDSILRSFSEAEIKRRRNAM
>Rhodophyta_6181_ZULJ
RLRIYVYDLPEEFNEALVQLSHRNPPKIRDPLCDESFYSAEVSMHRFLLRSAVRTRNPEEANLFYVPIYTTCFLMTHQPNNLEATGAHFAKGMQHLVTNYPYFNRSAGRDHVYTFTQGFGARHSGHWQRYRNGVFLVHNGEWTAAEFSPHKDVVLPPDLTHYLTPAHADDPLGGGVEAGGEHIPGKMEAKTNFLHFGGQVLDSRVNDARGSNYSGGVRQYVVRHLSNSPGYVLTGVRSPTYLTDMGDSRFCLCPEGWHPWSPRPVYAVLLGCIPVVVSERQELPLSDSVDWDAFTVWVRPADIAGMDAALRAIPDADVAVRQEAM
>Rhodophyta_6204_UYFR
RLRVYFYDLPTSVNTKLVKNSHVNPPKIRDPYCDENFYSAEHTIAEAFRNSAVRTYNASEADFFYVPIYSTCFLLTNQPNNVNRTGAFFTAAMQHVIKDYPYWNASDGRDHIMMFAQGFGARLSGEWRQYRHATFLVHNGDYEEDHFETHKDIVVPPDLRHYLTPVGITDPDKLLSKKNFVLFGGQVVNASVSDHRGSNYSGGVRQYVQQELSTVDGYKVTGVRSSTYIDDMKESVFCLAPHGWHKWSPRPAYAILLGCLPVVISEKQTLFLENLIDYDQISYWIRPDEIRHMDKKLRGVTTKELARKER
>Rhodophyta_3848_YSBD
LKVFYYDLPKKFNNFLVDESHRNPPKIRDPFCDENFYSAENSIANFFKTGPVRTYNAEEADFFYIPIYSTCYLLTNLPNDVNKTGKFFSEAMDVVINEFPYWNQTDGRDHVMMFAQGFGSRLSGDWERYRNAIFLVHNGDYDEAHFDTHKDIVIPPDLTHYLTPVGISSPGEFLTKKSFVMFGGQVLDSSISDHRGSNYSGGVRQFVQKHLAHQEGYKITGVRSSTYTQDMMHSVFCLAPHGWHKWSPRPAYAILLGCIPVVISEQQELFLGNLIDYTKISFWLHPNDIANMDVKLRRIGTRELLKKEKAI
>Rhodophyta_17040_IEHF
LKVFYYDLPARFNADLVRESHENPPPIRDPHCDESFYSAEHTIAEYFRTGPVRTMDADEADYFYVPVYTTCYLMTHLPNDVHKTGAFFQTAMDHVIQEYPYWNRSDGRDHLMMFAQGFGARLAGDWQQFRHATFLVHNGDYEEDHFDVHKDLVVPPDLRHYLTPVGLSHPTTLVRKTNFVLFGGQILNTSIADHRGSNYSGGVRQFIQSDLSGRDGYKVTGVRSTTYVKDMAESVFCLAPHGWHKWSPRPAYAVLLGCIPVVISEMQQLFLGHLLDYTRLAVWSRPNEVRALDGKLRSISADELMRRE
>Rhodophyta_5098_JEBK
RLKVYYYDLPPKFHQGLVEESHRNPPKIRDPFCDESFYSAEYTIARLFKTSAVRTLNASEADYFYAPILTTCYLMTNLPNDVDKTGAFFNDAMDIVINEYPYWNRSDGRDHVFMFAQGFGARLSGNWSRYRQATFLVHNGDYEEEHYNPHKDVVVPPDLSHYLTPVDVEYPGRLLRKKNFVLFGGQVLNTSISDHRGSNYSGGVRQFVAANLSDADGYKITGVRSDTYVKDMMESVFCLAPHGWHKWSPRPAYAILLGCIPVVISEQQELFLEGLVDYKQISYWVKPEEVRELDDKLRGIGHEELTEKEKAL
>Micromonas_sp_CC299_MICPUN_99882
MEGRRPVGGRRGWVLWAVLSAVLCPLTALAGSAGSTSATVVVEPRPTVDVDGYVEWTDAVRATLRRRAPGLRNAGTRSDVRGSGDSGSAAASASSTTTRPRVVVVPDPPRIACDERGCGGGACNRELGACRCPLSLDGARCETFAPARCDEDPASPRELVGVEYKSRCAGECDLTAAKCRCGRGVAHLGRGDLRNAHPDWKTPDDVAPNGTAYAGPYAPTDAPMSKFPERPMQGCYYEGIATQRTWHAKLDWDRAAGGKPNDFWRPRDDPGPRSDWCAWEPGHPGVDPVVKCRCFDGYVGVGCQTIVKQFCLNDCAGAGKCEHGRCKCDEGFFGADCSQRDGGGLVPTGAGHGYAAGGSDDPRRAGFVPDGGARRRHHLHAASAGLLGSGAAGGGAAVGGAAGGDASATRRTHARRPLIYVYDLLPKFTTAQLQHRQDVRKCVTRFAEEGNATRFEDNLYGAEVALHELLLDSPHRTDNPEIADFFFVPMYHFCFISRLQQPTPGHSQQLFSRTRGVGCDLRGSHVDAAFQHLFVPVLEHLRRDYPWWNRTDGADHIVPFLHDEGACYAPREFGDATLLVHWGRRDADPESCTGFGSHDWGDRTRDETHASCVVKRAAMLAGHPRGKGVCYRRGKDVVIPPWRTPRQFLESPLLAAAARGAEEAKRTASPTFEEALEKTAGAADVEAHVADVEAHAARAMHRASVEATIRYARTTSRDGPFFLFRGSIRPNNPAHSRGTRQEAFRFYGPGKAKSSPDVIVDEGAQTYRQELASATFCGVFQGDGWSARFEDAVLNGCVPVVVMDDVDVAWEGYLDVDAIAVRHPSREMHSLVETLRAIPPETIAKMRVAGARAWHRFAWLGYFAAERERERAGLVKLDDRFRDLETLGKIAGVHGADAFETLLQVLRHKLVERELAVK
>Prasinophyta_3298_ISIM
CPNGCTRKGTCNYELGACDCMQGWKGADCSVPDPVPCNFVNQEGLPGWSPSVCAGLCTHYGECVCGPNATYPARPMPDCIYSGIEKDGMDLIGQGHPPKSAIWGQTQGGGEAIPGWCDARLGTQPARHCACRYDGVGGELCGYASPTVCPNQCSSAARGHCHRGMCLCHPGFYGADCSLSTEGAPSEGGRDEQLWGRPGHARRPLIYVYELPSWLNTRYLQGRRKLECTHREFFAETNSTFSSSWPYPTDYFMHEMLLASDHRTNNPDEADFFYVPVYGSCINVRAGDSPHNTQRVIGNNYNFTPHAPTSPRISQTMWQYKRAYKYIQSTWPYWDRKGGRDHIWLHSWDEGACSAPKETRSSIMLTHWARVTPSPTSSTAYESDQWDSLDDKPLGVGQTFLPLQSQSAKGDVGDHPCYDSGKDIAIPMWKTWEGHVAHSAAVVGTFWAPRPFLFYFAGEMGRAAHQQAGVEGGRMQEEFYSLGTRPKFARIWLEKGNSTGINVYPGHRTGARYHEEIARSHFCAYFPGDGWSAGVINYIVNGCIPVLMMDDLRLPFDSVLDWSKMSARIPEAEYERADEILRAIPKETVASMRAALEAVWPRFVWGSVMRQIETPDARGETGVMSVKVGAPDAFDTLMEALYQKM
>Prasinophyta_140_XJGM
CLNQCSGRGECDMGFCRCHEGYFGSDCSMARPSAPLGHAPWLKRPRARPLIYVYEMPSEFTTEVLQQRLIPGSCAHRESRGGRLKATGSPYELETYIHEHLLISPHRTLDPETADFFYVPVYHVCLMHPVYGANARYHGHGGAEGRLRRTHASAYYQMRAQQWVQHALPYWNRTGGEDHIFFYNHDEGSCNAPLAIRRSAILLSHWGRLDHANASTAYHDDVWDQDQRDPRWYPDGTRAVMGGDDVPCHDPDKDIVVPTYKAPEFVAQMYKSRQKGPGEREFGLFFRGQMGHVVERGRPEKGYSTGLRQAVAMAYHPQHNPKGEALGVHVGGTGRGYWEAMSKYTHCLSIMGDGFTTRAAEAVNSGCTPVIVQPGVQAPWENVLDYSTFAARVTREDLPRLHTAVPDPATLAPEQRRAASANLAKVQPHYVWS
>Prasinophyta_30163_EGNB
CGLDGTTGPLCTETIKQLCPGDCSDHGRCEHGFCWCDAGWFGTDCSRRAAPEPTKPPPAVAIPRPRIYVYDLPGKFNTHILQYRVDSGTCTHRTFGSRNITSWRKTAGYMDVELHEALLRSVHRTFDPEEADFFFVPMYLTCYIWPVANFASYPRHAEDVGIVNRQHAPIELMREARRWIAEMYPFWDRRGGKDHVWYMGHDEGACWAPAEIRASILLSHWGRMDPVDKFPVSSSAFPADNYDNNERTLELIGAHSCFDPTKDLVIPPFTLFDHADGMRADAAYKGAAKRPTLFSFQGESGAGRSCPEPKHPRCYSRNIRQEVVRLFKGKPDFVINAHQGYSQLLATSKFCFVAPGDGFSTRAEDSLLHGCVPVLIQDNTMAAWGTVLDWPSFSVRVSQADIPKLETILRAIPPAEVESKLAAAAAVASRFDWAGL
>Chlorophyta_22903_ALZF
CALASGDWCQSAASQRPVRWRPAPRGEHACPNDCSGIGRCNYDNGRCGCPAGYKGEDCSEREIRPCKGVHPKGLTEIPRQPAQCAGVCDDLLGTCFCNGTAPIARVHGEFGSPYKQDYESFGRIMGLHCQPLKNTTDGSIDGNTDPAKIWGEGGWCAAEEPTHKCHCYLDGVWGELCEKRHEAVCINQCAGHGDCFWGHCKCHVGWYGMDCSRRRAESLGPVEEKGYLESRPWVANIARAPAAEDPPPEPSRKRPLIYIYELDPLFNDKMMQYRIDKGGCTHRMFNPTNETIWNFNNYMMEPGLLEQIGQSAHRTYDPDEADYFYVPGFWTCYIFPLWGWSMWPYWLEDGPEYRWTLPSRSQQTMYMMLDALGHIKDNFPFWDRRGGRDHIWLAPHDEASCWVPDEIRSSIILSHWGRLEQYHVSNTAFGPDDYSIQWPVRSEWKFDTDLNYEMGFVQKHISSKYPCFDPVKDILIPGFKPPSHYAASMLMGNLPLERDILLFLRGDVGEFRLPHYSRGIRQRVTSLSVEHDWKAKYNIQVGGRDAVPGDYSDLIMRSTFCLVVPGDGWSMRAEDAVQHGCIPAVVMDDVEPIWSPHLDWTQFSIRIGEADLGDIPEILTAYSPEDILRMQRNVGKVQNRFIWANWHIVRPKLVGLKEANERELEARLEEDPGAATREPKPNFKDPGIDDAFETLMQILYGKIKETR
>Chlorophyta_9484_EEJO
MRRKCEGTRGSWCLAFETQVEVQAVTAPRGNRTCSLDCNKVGTCNALSGLCTCPAGWTGFNCLHPMKRYCTHKFRRHGFEVERVPANLSVGLPGFESGSWDHTRSHCAGECDEDIGACYCPSNTTYGRIPAPPEAPQGSKPVRQGRPMFQHCQPNKLPDGRQTAWGNVEPELLFGPKGWCMAAQPDFTCPCSVDGWGGPYCDDPIEPFCFNQCNGRGECLAGYCRCDPGWHGIDCAHRSVEADDSKPGREASTHPWIADIVRTPAAQDFPPGATRKRPLIFMYELAAEYSTLLAQYRHAGEDCLPRYFITGNQTQLSSVMVYNLEFGLPEWIMQSEHRTLDPEEADFFYVPVFPSCFIWPVRASTDSLRDFYYGMGHSRVQGATNLLLETYHWLRAHYPYWDRRGGRDHIFLITHDEGSCYVPAVIRPSIILSFWGRKDPNHTAKTSYWEDFYHLDYTHSQWEPDGFLKKLDLSQPCHDPVKDLVMPLMKTPDHYHLSPLIGGPTRKRTWLAFHRGRVQMENPTFSWGIRQRLANASKAGDWLNKYRIAIGDYDEVSGDYSELLSSSIFCLVLPGDGWSARMDDAVLHGCLPVIIMDNVDVSFESVVDLTAFTIRIPVADAEKLPDILQAVPQARREEMQRAVARVWQKFTYSSYRPFAKRFKEIQARHAEEASNPAAESTGNNGRSEGSSSIEPSLSFPDRVPALDPEADDAFGTLMGWLHSRIDATR
>Chlorophyta_45376_WDWX
LDPAVLAQHCPLAKGTWCGGYWQQQPVPAKPPPQGSKACSNPSCNGVGWCNYDTGTCTCRAGYTGDDCSLPKKRECYNMGPHKRDKNMTSGIWLHTRCAGVCDDDVGECFCPSETTYGLKPENGAAARLKARPMNNVHPKTTKEGLVVPWSWKTHSYDDVFGPDGWCNAANPKRHLDCLLDGLAGPTCSIHTEQVCMNQCSGHGECRQGFCMCDPGWYGHDCAQRKKGAHASPGDVLKARPWLKHVLQPVPAALPPSERPFRNRPFIYVYDLPPEFNAHMMQYRVDKHLCTSRVFEASNVSRFVNYAYSLETHFHELMLTSEHRTLDPNEADYFYVPVHVSCLADVIGKADKPIFPDDVPGVGMWHFRVYHMSMMMREAWKWISTNLPYWDRKKGTDHIWLMTHDEGACYAPVEIWNSVLITHWGRLDMPHGSNSSYPADDYSRERQHPSLPHGWLADSSQAHPCHDPNRHLVVPVFKPPEHYRQSIYLGGPQLPRDIFLFFRGDIGLNRPGCKYSRCTRQKLWDVLYKKKDMWLREKHVNIVFGGGQEAPGDYSNLLSRSKFCLVLTGDGWSARYEDSTSHGCIPVIIMDNTLGPFESQIDYSKFAIRIGEHHLGSIVDTLLAIPPEAVAGMQANLADAWMRFKWSSHQLVQDHVSKIMESNQIQRRADLTGPGIKWAPTGENDAFSTVMQWLFHKL
>Chlorophyta_4397_GUBD
KPPPRGNTPCKNGCSMKGWCDYDTGRCFCTAGYKGVDCTEPAKRPCAGMGPDGKDKNYTHGHWIHTRCGGICDDDIGMCHCPQGTKYGRKVPFGTPTMDPFARGKPMFWCQPNSTADGTPVKWTWNQHTYQDVYGPNGWCNNEHPDLMRKCSCALDGMVGQWCNVPVEQTCMNQCSGHGQCNLGFCMCYEGWYSHDCSRRRAGLPDEPGDHLGAKPWIKAVVRDPPSAQDPPKRPARKRPFIYVYDLDPAYNSHMMQYRLDRNIGVNRLFHERNNSEFLHYNAYALETVFHELMLTSEHRTFDPEEADYYYVPIHVSNLADVVGKADRPFWPTERDGIGQWGHRPFSMSMMVKDAKDWIQANHPYWNRNGGKDHIWLFSHDEAPCYMPNEIWDSVILSHWGRMDFPHGSNSSYGADNYSRQEKPKKFPGGWLEATSKAHPCHDPSKHLVVPVFKQPTHYSHSPYLGGGREVVRDILFFFRGDMGLTREGCIYSRCIRQTLWKLYKANDWRAKYNVLYGDHGEAHGDYTQLLSRSKFCLVIPGDGWSARYEDSTLNGCVPVIIMDNTLGPFESLIDYSKFAIRVGEHQLKDIVTILQAVSPEKHKELQEGLNKAWMRFRWNGLPLHDRDVPKILNENRNMHGGTLPARPGMEWAMTSDNDAFSTVIQWLYSRMPHTK
>Chlorophyta_6465_ZIVZ
QCRGTLDNWCVAYQTQAALPPRPVPRGDKDCPKNCSGVGVCHHDFGTCYCPAGTGGPDCSSPRKRPCWRMNNATKRDMGWNLPGWIHSRCAGICDDDLAMCYCPPETKHGHVFAPAGSPLGTPPVKRGRPMFWCQPASDKDGNKVHWGAVQYNDLFGDKGWCNGDPGKETFRCPCRLDGLSGLYCELPNEQYCPNQCSGHGACKQGFCKCRPGWYGHDCSRKRAGLPLEPGAETTRPWLKTVMLEVQAASPASEKRPRKRPLIYVYDITPQFGSDLLQYRIERGLCSWRSWTAQNVTYLTGGNYNVESILHERMLSSEHRTFDPEEADFFYVPAGVTCIYDFYGWNAIPGWPILPSGPDYVRTGTRPFASWGLMRETWHWLNSTFPWVGRRGGKDHIWFNGHDEGMCAAPKEVWPGIMLSHWGRNEMPHKSLTQYDHDVYHADIHAPEAPGGWVKESSKTHPCHDPDKDLVLPAFKPAYHFQESPFLKPPGKASQERPILFFFRGDIFRHGDGPCRYSRCTRQTLYKIFHESKWREKYNARFGNRTDVEGDYSTLLTQSRFCLVMQGDGWSARFEDAVLHGCIPVILMDHVHVALEEALDIETFSLRIPFSEVRRLPEMLLELGQEKETGMRARLESVWHRYVWRKLPLIEREFRKVLQHNGVVPAEGSASSTASETDVWPCQDDVFTTLIQWLYGRIPYTR
>Chlorophyta_54256_RUIF
CTLTKGDWCGKYYLQERTLMKPAPRGNMPCPKDCSGLGNCDYDTGRCYCSAGYDGPDCSLARKRPCFNMDPDTRRDRNLLNPAWSQTRCPGVCDEDIAMCWCPPETKFGVEPATHGVPRWSFNATRRARPFFWCHPATDSQGSKTNWGPYPWADLMDKQFGWCEADLPRFKCICHMDGLVGDLCNIPVEHFCINQCSGHGLCYLGFCKCHDGWYGHDCSRKRAGLPLEAGDHEKSHKWIAKTLEAVPSAATPPSEPLALRPRIYVYDLRPEFNTDLLQYRLHRSNCAHRVWSFGNTTTWTKWTYSIETIMHEMLLSSPHRTFDPQDADYFYVPIYANCYYDVHNWNPKPVYPAAFNIMGNRAFGASHFLEAAQTWLSQEYPYWNRSGGKDHIFLTAHDEGACAVPHSVWNATFLTHWGKMDFPHWSHTSYGHDNYSEYMQLPGRAEWRTYTSRTHPCYDPNKDLVIPIHKHPDHYGGSIFFGRKALPRDVLLFFGGDIGLHRYDPHCRYSRCVRQRLYNLTREHQWDTRFKVFINYADRLGAPYTDWLTRSRFCLVAAGDGWSARFEDCILHGAIPVIVLDNTHAPFETMLDWPKFSIRVKEGELDRMMDILNAVTPEQEAELRANVAKVWHRLRYNTLRISRDSSTSYVETSKRFLGSNVYTPGMERASDNVDDAFSMILQWLYTKIPE
>Chlorophyta_8735_RUIF
CALAKGTWCGSFYAQVPTPYIAAPRGSRSCPNDCSGIGNCQHDVGLCFCPAGYDGDDCSKPYKRSCLHMQPNKRDIGWTLKPEWSHTRCAGICDDDWAMCWCPPEMKYGHIPAPAGSPPHAPPVRMGRPLFWCHPSDDGQGNKVTWGAVPFQHLFNKSIGWCEADLPVFRCPCRIDGLLGDLCNIPVEQYCTNQCSGHGTCNQGFCKCHAHWYGHDCSRKAAGHALEPGDHVTMKPWMADAMMDVVAAADPPPRPTRMRPLIYIYDLRPEYFSDMLQFRIERGHCTFRQFSFGNRTEFIGYNAYALETVLHETLLTSDHRTFNPEEADYFYVPTYSNCMFDVYGWNARPQWPAGVHGPRPLGAANMLRETQRWISRTYPFWNRTGGKDHIFLMAHDEGACYAPIDIWNATILTHWGKLDWPHASHTSYWPDNYTNDLTHTEMPHGWLNYTSKAHPCYDPEKDLVIPVFKQPDHYARSVFLGRPTQVRDILLFFKGDIGIWREKHSGCLYSRCVRQRIYNLTKLHGWDTKYNVKIGDNNELREGYGDYLTRSVFCLVAGGDGWSARFEDCTLHGAIPVIVLDNTHGPFETMLDWSRFSVRVAEKDLPKMMDILNAITPDQRAEMHANVARMWHRMRYNGHKMALASSKMHMRNNLREVEAKVSVPITVARQRGLDDVDDAFGMIMQWLYAKMPTKSA
>Chlorophyta_9284_VIAU
EQHCQVTRGDWCGKYYQQDPVPTKPPPRGDKSCPNDCSDICDHDTGRCDCPAGFDGPDCTTPRRRWCLNENRETKLDKDLKWPNWGHTRCAGICSDDIAMCWCPPGTKFGHIPPPPGAPVGAPPIRLGRPLFMCGPSNDSMGNKLGWGQIPWEELFSKDYGWCEADISKFRCPCRLDGMVGEYCNIPVEHYCLNQCNGHGECKLGYCKCHQGWYGHDCSRARAGVAITPGDEDGPKPWLKQVVMEVVAAQEPPKTPTRRRPFIYVYDLRPEFFEDLMNFRIERYHCTYRTFGHGNQSDFVGYNAYAVETMMHELMLTSEHRTFDPEEADFFYVPVHAACIFDVYGWNDHPQYPPGLHGPRPLGAANMLKEAVAWIRKHYPWFDRRGGKDHVWLIAHDEGACWAPVDIWPGVILTHWGKMDFPHESHTSYWPDNYTNEVHHQTMPDGWLNYTSKAHPCYDPVKDLVIPIFKQPQHYMDSPFMGGRQPERDILLFFRGDMGRHRAPHDPKCLYSRCIRQRLMNLTAQHGWRDKHNVLLGDNDDLRGGYSDYLKRAKFCAVIPGDGWSARYEDAILHGCVPVIIMDNTHGPYEPLLDYDSFSIRWPENNLTGIVDHLLTVSPAKLQSYQDNVAKIWHRFRYNTHKFCMSDSKRYVNEHRMRSNGVLDMTPARKYAESAVDDAFSMVIQFLYSRIPHTRS
>Chlorophyta_2055_XDLL
EHCELTLGSWCGGYYKQEEVPRPPVPRGNTPCPNNCTGIGWCNYDTGMCYCPAGWGGRDCATPRRRECLNMGKDKLDLGLAADDRWSHTRCAGICDDEIAMCYCPPGTKYGQKPAPKGSPLGTRPIYNGRPLLLCFPETDEKGNKVKFGHTPWADMFGPDGWCNSDTPKWTCPCRIDGMIGHLCNIVVEHVCHNQCTGHGDCYLGFCKCHEGWYGHDCSRKRAGLELEKGEEERGKPWLSPAITPVISAQDPPTQPMRKRPFIYVYDLLPLFNTDMMEWRIERSHCIYRDFMHGNRSDFIGYNAYSVESVLHELFLTSPHRTFDPEEADYFYVPAFTACLADVYGWNKIPKFPPDWFGTRVFGMGSMGHHAQMWIAQQFPYFNRSGGRDHIWVWAHDEGACYVHKDVWPGIMLTNWGRTDFPHTSLTSYRADEYHREETPKLYPQGWLNVSVNTHPCYDPHKDLVIPVHKPPHHYHNSPFLYKPIPGGKRDILMSFRGDLGLNREGCMYSRCLRQRLWNISQEQQWKEKHNVWYGGRDAFHDVKYSDLMSRSQFCLVLPGDGWSARFEDSILNGCIPVIIMDHTIGPFGTLIDYDQFSVRVAEKDLRQLVDIVKAIPPEKVKAMEAGVSKVWTRFRYAGLAMIDRSETNWLEQHKMDFGGSAAVAYPGSEKAGVPVDDAFSTIIQWLYHRIPAIRATR
>Chlorophyta_58023_AJUW
EHCSVVRGSWCGPYYQQPPVPGRPVPLGNKTCPLGCNGVGVCNADSGTCACPAGYDGADCRRPDKRPCANMGPDKRDLGWMGNKHWSHTRCAGICDDNIAMCYCPPESRFGRVAAPAGSPEGTPVVQRGRPLFWCQPSTDAEGNRVRWGAVKYPELFGKEHGWCEVDVPTFKCPCRMDGYIGELCNIPVEQLCINQCSGRGECQHGFCKCHSDYYGHDCSRRRAGTTLSPDDSQTHKPWLRRAITPVAAAAEPPRPERRRPLIYVYDLRTEFSSDILQYRIDRNLCTYRYFWFGNESTFNSNTNYGIETVMHELMLTSEHRTFDPEEADFFYVPAMTACLFDVFGWNARPSWPNGVHGPRPMAAANMMQAAQHWLAATYPYFNRSGGADHIWLLAHDEGACYVPRGVWPGIMLSHWGRTDFPHTAYSQYLGDNYSWEIKVDEQPGGWLNHTSRTHPCYDPDKDLVIPMFKPPYHHRGSTYMGAEPRNRSVLLFFKGDLGQHRDDPTCRYSRCIRQRLANISRDQQWAVKYGAVYGNQAKLKGSYSEQLSSSIFCLVLPGDGWSARFEDSMLHGCIPVVIMDNTMAPFETLLNYSAFTLRIEQANLSDVIHIVRSVSPARVAEMQDNVHKLWYRFRYLGLTLIDDETRKNLVEDGGRNGGVFPRSPGRQYAASRVDDAFSTIMQWLYSRIPVTRRPASRATAAAAAATA
>Chlorophyta_803_KUJU
CAGLCDDDDSMCYCPPETKFGRQPAPVGSPLGTPPLKRGRPLYWCQPSNDEKGNKVMWGAVTYEELFGKTGWCNADLPSFHCPCRQDGRIGQLCNIVVEQYCINQCSGRGDCDQGFCRCHPGWYGHDCSRLRAGLTDERPPEHLSTKPWLAPAITPAVAAEDPPPTSSPTRRRPYIYVYDVKPEYSTDILQYRIERAHCNYRLFEHGNASNWIGYNAYAVESVLHELFLTSEHRTFDPEEADYFYVPISWACLFDVYGWNPIPRWPADVHGSRPYGAAMMQRLAGQWLNATFPWFARRGGRDHIWLTATDEGACCVWADVWPGIFLSHWGRTAMPHTAGTQYHADNYGHSIVHAEHPGEWLEQTSRAHTCFDPKKDLVIPAFKRTLHFRQSPYLGAPAQNRTIFLFFRGDMRLNPGQDPECKYSRCIRQRLYNMTREQQWGEKYGVLLGDMHSVMGDYSTMLSRSLFCLVPPGDGWSPRMEDAVLHGCIPVIIMDEVQVVWESILDAPSFSIRIAEKDLPRTMDILQAVTPEKIKAIQDNLARVWQRYRYLGLKMADADAKQVVASHRAVNGGKLRANPGAAFAASPVDDAFSTIMQWLYARIPEVHKT
>Chlamydomonas_reinhardtii_Cre09.g390750
MELYKSLGLALLVLLGLCSQYALRDKGATLDSRPSSAASGWATFSWPFAAVSVAGPRRTLLQDVENDKHADEVVHQLIVRLNASRLAPLPVRPQERCVLTRGNWCMQFHLQEPVPRFPPPYYDKPCPNDCNGVGNCNHEYGTCSCPAGWGGADCSQPRKRPCHHMGEGKRDAGWHNLTAWSHTRCAGVCDDDVAMCYCPADTKYGHREAPPGAKPGTPPEQRGRPLFMCTPGTDKDGKKVLWGGTPYEDMFGPEGWCNADKPKFTCPCRLDGLLGLTCSEVVEQTCTNQCSGHGECNQGFCKCRAGWYGVDCGLRRRGVLPQPGDQWTTKPWIEPVLTHTVATEDPPLTPVRRRPYIYVYDMKSDFGTDLLQYRIEGSHCLYRSFARANQTSFVGYNAYAAEPVLHELFLTSEHRTLDPEEADFFFVPVNVGCLFDVYGWNEIPRWPRGLLGPRTHGATMMQREAARWLNATFPYFARRGGRDHIWLNPHDEGACYVWREVWPGVMLSHWGRMDFPHASNTAYGQDNYSLPLHHDSHPGDWRDHTSLTHPCFDPKKDLVIPAFKQPQLYNKSPFLGAPVRERDVFAFFIGDLRMEPGRDPACRYSRCIRQRLYNISREQHWREAHGVMFGERKDIGGDASYSELLSRSKFCFVLPGDGWSPRWEDAVLHGCVPVVIMDDVQVVFESLIDVSLFSLRIAESDLGRVVEVLKGVSEVRLAEMQAHLAKVWHRYRYMGLRMLDDSARAYLWDYRADAGGKAPRTPGAEFSVSRQDDAFATILQWLYHRIPDVHGTQQGGSKGAAAAAAGAGALVGAAAGVGAGVGVAAA
>Chlorophyta_1147_RAWF
LSQADIQRRCQHTVGDWCGQFFRQTPISARSAPPGRTKCPNDCSGVGSCNYDFGTCHCPAGRGGVDCSQPLKRPCFRMGPDRYDLNWSLPEWAPSRCAGVCNDDIAFCMCGWGKYKHVQDPNADPLAPPIQRGRPMSECHLTTDDKGNKVKWIGPDSQPYEGWYGPDGWCVADRPKARCPCRIDGWVGEYCDIPAENFCPGQCSGHGQCHLGYCRCHPGWYGNDCSRLAEGFNRTPGDQAHKPYLRHLVREPLAAKYPLPPSTTRLRPLIYVYDLPARFGSHFLQYRGERHACTWRAFGTRNETYPSGWTYGVESHIHELLLMSDHRTFDPEEADFFYVPVYTSCLIHPIVGYADTPAFPINGGQRTMHAAMALLEAKRWLEATHPWWNRTGGTDHIWLISHDEGACWAPKEIWPSIILSHWGRMGNNSRSETSYLADSFNFDYRVDPQLPDGWLKHIQYHPCFDPVKDLAIPVFKPIQQYHRSPLLGTAFRERDLLMFFRGDVGLHHGGPEGPPYSRGIRQSVYHHYKTDRWERHKMIISYRDEHPGDYSEFLARSIYCLAPPGEGWTARIEDSILNGCLPVIIMDGVQAQLESLLNFSAFSVRISQNKISEIPQILMAIPPARVAEMQAALRTVWHRFGYRTHPMIVHEAKQILHTNHAASAAASAAPSLSPSPSEGNTSKVTGGLSRLHHPQQHRVDHEALFHDDAFSTIIQWLYTRIPHTR
>Chlorophyta_1766_BAZF
RRCALTLGSWCPSYLRQTPVAVTKAPQGSKECSNNCNKRGHCNHDTGVCDCMVGWTGDDCNKRQTRPCTNAVRSSGSEPVSHIGPDGMDLNLLTPGWTASRCAGWCDVNTAACYCPSNTRLGHIPAPADAPMGTPPVKLGRQMNDCPPGTDSKGNRLEWGREHMPWDNLFSKTNGWCESENAWGCNCNMDGTASCTLPAEAWCPNQCSGHGTCMSGWCACQEGWYGHDCSRPKQGISFSTGFETERPWLKNLVKQPLEVQAEPNPATRRRPLIYIYDLPNIYNTRMKQYSFYCDTCTWRYVNNAQNVSQIQETTVYAAEQLLHEMLLRSDHRTFDPEQADFFYMPMYITCFSWPVNGWADFPWFHGPIPDPRVMHFTNMVHDATEWVKQAMPYWNRRGGKDHIYFMANDEGACAAPTNAWPGIFLVHWGRTDLNHKSGTAYPPDNYSNTHDYKHPEFEPLGWQRMIKGKPCYNPLKDLVIPAFKAPSTYSSSPFLAHPTRKQPERDILMFFRGDVGKYRLPMYSRRIRQRLADLSKNGNWDQLHGIKVGAREDIPGNYGELIKRSKFCLAAPGDGWSARFEDSVLHGCVPVIIKDNVHETFETILQVEQFSVRVAEKDLEVLPDILKAVSDQKLAMMQEHLAKVWHRFTYADHPLLEEPLMRAMHSHGLSAEASKKLYHRMQHDDAFHTIMQWLNSMIPLTR
>Chlorophyta_256_BAZF
RCAMTLGTWCQSYHHQEFIPVQPAPQGDKECKNSCNKRGNCNYDTGICDCAAGWAGDDCSDPQLRPCTTGYRSSGKEPRSHVGPDGRDKDVLATGWQASRCAGWCDVTTAACYCPPGSKYGHIPAPKGSPIGTPPIQQGKAMLDCKVGTDEKGQTSGWGRGFPPWEDVFGPKGYCETEGNNVGCGCTVDGMLECGMKLVERWCPNQCSAHGTCMSGWCVCHEGWYGHDCARPRKGMAFGPGLLEQHRWLKPLVRPPLETQTKPTVTKRKRPLIYVYDTPNIFNTRLKQYALLPLSCTWRHTLNHLNHSGILDTVYALEQLMHELMLRSNHRTFDPEQADYFYVPTYLSCFSWPVMGWADFPWFHAPQANNRVSHFTGLINTVKESIATLYPFWNRRGGRDHIFFMPNDEGACAAPNTAWPAIFFVHWGRTDLNHSSGTAYFPDNYTSVDVVHPEFQPNGYQYLLKGKPCFDPLKDLVIPPFKSPSSYMFSPFLDGPSKPLPQRDILLFFRGDVGDQRMPQYSRRIRQKLANLSRGGWNKQYKILVGSRSDIPGTYSDLIRRSKFCLTAPGDGWSARFEDSVLHGCVPLIIKDNVQETFESILQVQQYSVRVREADIELIPQLLTSIPEIKLAAMQENLKSVWHRYVYADHPLIRGMLQSIVMRRGGDTEYAKNLYSSIRNNDAFQTILQWLYSMIPLTR
>Chlorophyta_4004_PRIQ
QRCALMMGDGCTSWWAQTSIPMKPPPRGNKECAGNCNNVGVCNHDIGECLCPAGFGGKDCTEKVRRPCSYRLRESRDPPGVQIDEPGVFTVDGWSAARCAGECDDVFGLCYCGYNSTYSRIPAPAGSPWGTPPIRAGLPLKTPCQPKTDPNGKEIRFGHMDYQTLYGPQGWCNAPEVSTVCPCALESMQGHTCQRPAEAWCPNQCNLRGQCILGWCKCDNGWYGHACDKMKAGTEYTRVDDVKIGKFSGVWREPPHAHQPLTPSMHRKRPFIYVYDLPSEYNTRMIQLKHHRDSCNWRRFNDFNGTDLGTGVYMVETYLHEAMLTTTHRTLDPEEADFFYVPIYYTCFAWPILGWTDGPWFGPVPDPNLRPLQAAHMYLGAKRWLEQAYPYWNRSQGKDHIFLTTNDEGACFMPSEIYNTAIFFTHWGRTDLDHESGTAYPADNYTKPIGDGWERHHPGDWRDMYKGHACYTPGKDLVIPSFKAPDHFKSSPLLGAKPLQRDILMYFKGDCGVFARLWWYSRGIRQTLFRYALEDNWWREYKIVVVHSGQLQDNYGESLARSKFCLVAPGDGWSARAEDAILHGCLPVVIQDEVEQSFHGFVDWNEFGVRIPQANMSNLPQILMAYSDEQIARMQAALAKVWHRFAYATGPWHRKAMPNTYNAQPYDNDREHWSEHVFAPLHRYPVMNDAFHTIMQWLYGRINTDKGG
>Chlorophyta_51429_GUBD
DIPGDPTPRCPFTLGNWCKDWWTQTPVSWKPAPRGTTECPGNCNNRGQCNFDSGYCLCQAGWKGRNCSISVKRPCSHRFREERDPEGIPMSNLGPDNHEIDWLVRGWTASRCGGYCDDTLGLCYCGFNSTFRHIPAPEGSPFGTPPIQMGRPMINPCQPLTDEKGRKTDWGVVSYDQLYGPKGWCEGPVHSPSFTCGCALETLAGSWCEKRRMAVCPNQCNLRGVCDNGYCVCDPGWYGTTCDRKKGGLEIEPRKQEVATSPAATDVWRDAAAALPTPPHPTRKRPLIYIYDLPPDYNARLLQYKHAPNGCMWRFFNENNQSLEMPNVYGVEFYIHDILSSSSHRTFDPEEADYFYAPIYMSCYMWPVHGWSDGPWYYVPTPNPRPYHAANMFQEAKDWLANTLPYWNRSYGHDHLFIAVHDEGGCYMPTDIFTNATMLVHWGRTDINHTSGSGWPPDNYTDSFWAFKSHPLATAWQDIYKGHPCFRPEKDIVLPAIKHFTHYHFSPLLGVPPMRRDILAFSRGDVGAHREWWYSRGIRQSLFRLAQEDKWREKHNIIIGGRDNYPGDYSEFLSRSVFCLVMPGDGHSARMEDAMLHGCIPLIIMDNVQGVWENVLDYSQFSVRVPQAQMHDLPTILAQYNRSQILSMQRAISKVWHRFAYTTGIFMRRALRLRYNNIGVIAAVETPRLPPSHPFQPLKKFPVRQDAFHTLMQVLYGRLP
>Chlorophyta_6325_KFEB
RCPLALGSWCHDWWGQEQVTWRPPPRGSKTCPGDCDGLGVCNHDTGFCSCPAGYGGDDCKTIIKRPCSHRFRNREDPLGVPVHNLGPDMHDKDWSLPGWTASRCGGYCDDTLGLCYCGFNSTFRHIPAPPGSPRGTPPIQKGRTLINPCQPSTDFQGRKTDWGHIALDRIYGPQGWCQHEVGTAGQDCGCALGSTSGRWCEQTILSYCPNQCNLRGTCIEGWCKCDKDWYGTSCDLKKAGLPIEPVPDERINNTYIKLAWRPSKAAEDPPPRTERRRPFIYIYDLPADYNSRILQLAFGKSCPWRGFGGMNESSTRDTGYTFETYFHDTLAASSHRTFDPEEADFFFAPVYLTCYLWPVHGWTDGPWYYAPEPNPRPMHASNMMLEVGNWLASHLPYWNRRQGRDHIFLALHDEGACYMPTSIYQNASFLLHWGRMDPEHTSGSGWPPDNYSHPIIFPGYQDKDWRLNYKGHPCYTPGKDLVIPAFKHYHHFHTSNLLGVPPVNRDILLSFKGDIGMWREWWYSRGIRQSLYRLAQEDGWRKKYNIVIGSRDNYPADYSMMLSRSVFCLVVPGDGYATRAEDAILHGCLPLVIMDNVHAVYETILDWSKFSIRVPQARMAELPQILQAVNQTTILQMQRELAKVQHRFAYTTGPLQRHGLSLRYRDTQHIRDSELPHLPKGHPFVPLLRNDAFHTIMQWLYGRIKETR
>Chlorophyta_304_QYXY
VPVGPSEVAARCQGTIGGDWCQAFLTQTPILPKAPPRGNRRCLNDCNGAGICNWDTGICACTAGWTGDYCQIRQKRPCTNRWRAQGGEASTSISWTDIGWTASRCFGVCDEDTASCFCGGDRGHILAPAHVPPLYADPIRRGRPLMLYCYPKFDTRGHQVDVGNKAFHDIYGSWGWCEAERPKTNCWCTLDGWMGRTCEVPAEQFCINQCSGHGDCRLGFCRCHPGYYGHDCARRIQGTPELPGLDEMDHLWIQDVIIDPPAAADPPVLVRRLRPLIYVYDLPPDYNARLLQYRNLPFTCVYRLFEVNNVTMFTNNTYSLETVLHELLLQSPHRTLDPEEADFFYVPVYTSCYAHPVFGWADHPWYYFPSEYRVQHMAMMALEAKRWVENHHPWWKRRGGADHIWLFTHDEAPCWVPEEIYNTSIILSHWGRKDAGHLSGTSYTPDNYTEDGYDPWSGARWRDFVGNHKCYEPDLNKDLLVPAFKTPHDMSESPLTGHAALPRNILLLFVGDFREGAPPDGYVIYSRFIRQGIRQAAREGEWKKKYKILIASHDEKPKGRSYSHLLASSVFCLVAPGDGWSPRAEDAILHGCIPVVIMDDVDPIFASVLDWPTFSIRIAQADVNATADILRAIPEARISEMQKALATVAHRFKWSSLPAFHHVAERLRASNTAHTSRGPTPSPETLNRTLTTLPADDALSTLMGWLYHKAVNRQG
>Chlorophyta_2063_QRTH
LSNQTPWQIRCTSTLGSWCKSFHDQEPVPWKPAPRGFRVCPKDCNGVGVCNADTGTCMCPAGWKGEDCATRQLRPCTNKVATCDDDWSQPHGFVDKHGKDLDPYLDGDQPSRCSGVCDSDIAMCWCDGYVAPPVGSRPGTQPLNRTRHLVHTEFQLKTDKDGKTLGFRGERTWAQLYGPTGWCTSTQPSTTIPCILDGLAGPYCDELTEHFCINQCSGRGVCYLGFCSCDKGWYGTDCSLPTTNTDVNRPPSRIALLNWLQGVVVEPPAARFPPPELTRKRPLIYIYDLDPLYNSQLLQYRISGTWCTHRKWQSQNRSEEVPNWGYSVEQLLHESLVQSPHRTYDPDEADYFYVPFYSSCLIYPVRGHADYPRFAANEGPRVSHAALAAIQVQKWLTANHPYWKRRQGRDHIWLFTHDEGACWAPNVVVNSTWLTHWGRMDVDHRSQTAFFPDDYSRDHVCSQQMDGWTKFIKGHVCYNATKDLVIPAHRPMEHYRASPLMGRAPVNRDLLLFFRGDVGEHRQPEYSRGIRQTLYRLSKENNWKEKYQIAIGGRDVPGDYTDLLSRSKFCLVAPGDGWSPRLEDSILHGCIPLIIKDNVHDAFESIMAFPKFSVRMAEADVTRVPEILIGISAGQLASMQQNLARVWHRFRWASAKCQSETQRALDTSLRDYDLKRMADTKEEEGDTVATHVRLFPRPFRGDVTVDDAFSTIMQWLYERIPYTR
>Chlorophyta_14836_BAZF
LVEESTASERCSATLGDWCKTFHSQVPVKWKEAPRGSKTCEDNCNGVGNCNAGWCDCPAGWTGTDCKTRQKRGCTNIIHHPRDNFEAPHSHTLPDGRDKNWLEGGFTFSRCAGICNEDDATCFCEKGKYRRIPAPEGSPPGTPPVQSGRHMITCAPKTTEDGVELPWGHFIASYDEIYGENGWCNADEPSWRCPCQLDGWTGLNCDTPVEAFCVNHCSGNGECQLGFCKCAEGWYGHDCSRRVAGSTAAPLGILQSRPWLAGVALLPPAAMEPPPKAERKRPLIYIYDMEPLFHSKMLQYRVSGAWCIHRQFLEGNSTIIDAWVYNAETMFHEALLQSEHRTFDPEEADFFYAPSYLTCLPFPVMGWADWPWVGGPSGPRTYQAAQMALEAKRWVEAKFPYWNRTGGRDHIWTFFHDEGACWAPNELWQSIIITHWGRMDLNHTSATGYEADNYDAEWTTKANPGGWRKQIAGHPCYDPVKDLVIPMVKGPTHHHRSPLIGAEPRHRDILMFFRGDVGKHRLPKYSRGIRQKLARLCREQHWLKNHKMFIGGGNEHQQHADMMGDYGDLLSRSVFCLVVPGDGFSGRAEDAVLNGCIPVVVMDNVHPVYGNILDWPSFSIRVPESDIERMPEILKGISPARVKEMQEALTKVWHRFRWSSAQVMKTLTNQIETEVTAFNKHVLHPHQDASVADAEASKARLEGAAELRPQKHNRDLAEDDVLATILQWLHSRIPHTRPS
>Chlorophyta_9878_XDLL
ERAFALTHDAPLIVRCATTSGTWCKDFHQQQPIPWKPAPRGSKTCPKDCNGVGNCQHDIGLCQCPAGTQGAACDKPLKRPCSHMARFKDEQKDEPYSHIDEDGRDLDWTVGGHNMQCRCGGVCDDDTASCYCDGPFGRINPPKGSKPGSKPVRRGRPMIESFNQPREDWKGRKTWVGRDNGGRPYDDLYGPEGWCNVSKPRIHVPCIVDGLTGPTCEDIHEHFCIGQCSGHGECDQGFCKCDPGWYGHDCSRKLAGKPMEASRLSTQNWLRDVVNYPVAALDPPPKETRLRPLIYVYDTEPFFHTTLLQYRVAKKSCTHRMFEFGNRSEWTNQWVYAVETLFHEQLLASPHRTFDPEEADFFYMPTAASCFPWPLMKWADFPYFHSSDGSPRTLQITNIFFDAKRWAESWFPYWARRRGRDHIFYFGHDEGACYAPYEMKDSIFLTHWGRMGLDHVSQTGFDADNYSVNYVDWREPAGWQAKIAGHACYDPEKDLVIPSFKDPSHYEKSPLTGSPTRKRDIFFFFRGDVGKRRPNQGYSRGIRQKIYKMWQDQGWKKKYNALIGDSADIWGDYSDHLARSKFCLVTGGDGFSARMEDAVLHGCIPVVIFDGVHFPFESVIEYDKMSVRVKEVDVPRIMEILLAIPERKVKAMQARLGRVWHRFRWSNSPNLERDLKNRLSGFGRLELTRTERPAGEANVAGAVDGKLLLPRPFKGDPTVDDAFSTIMQWLASRIPKTR
>Chlorophyta_8799_FXHG
SHERRYELSDNTTVAIRCAGTSGIWCQEFHKQQDVSWKPAPRGSKECPSNCNGVGNCNYDTGRCECPIGWKGDDCTTRQLRPCTNRFRGADHNDEPPADFMGPDFRDRDWTAPGWTPSRCAGVCDAENAACFCAGKYGRIPAPEGSPPGTPPIQYGRPLGAHCQPKATEDGRKAWGSQEYNDLFGPEGWCEAEQPKLVCGCPYEGRVGATCDEVIENFCINQCSGRGSCTQGFCRCDPGWYGHDCSRKKAGLEMEPNTYGEYHWLNHTMLDPPAAREPLPAPTRKRPLIYVYDLDPFYNVHMLSYRNARSWCVHRHFAQNNVTINMDSWVYAATTLVHETLLQSAYRTYDPEEADYFYVPEYHTCYIFPVWKAADHPNFFSSGVGNRVMHASNMVQDTVDWIRKNFPFWDRRGGKDHIFLFNHDEGACWAPNVVTPSIWLTHWGRMDENHTSNTAYNADNYAEDFVTPQQPQGWLANIKGHVCYNPSKDLVIPAYKHPSHYIESPLSGTPPKHRDFLLLFKGDVGKHREARYSRGLRQTLYKMAVEGNWSQYGVNIGDREDLSLPYGEYLSRSKFCLVLPGDGWSARAEDAVLHGCIPVVIMDEVDAVFESIIDWSLFSIRIPQAEVGDILRILQAVPEEEVKSKQKHLGRIWHRFRYATSHQIKHDARQLLEGKTHARLSAPPTAQEVLYPRPFRGDPSVDDAFETIMQWLYSRIPVTR
>Chlorophyta_895_XOZZ
HARERRGRLTEATAPHLRCTSTRGTWCTAFHEQHPVPWRPAPLGNLTCPGGCNTVGNCNADTGTCECPAGWTGPDCKTPQKRPCTRGIRQPTSSSEEPMGHIGPDMRDVDWTQPGGTMSRCAGICDDDIAACWCDKGPYGRLPAPPGSPPGTPPLRRGRPMVTPENQPKTTADGRAIGWGHRPYDVLFGPRGWCVADEPARSLPCIIDGLAGPYCDTPIEHFCIGQCSGHGTCYLGFCKCDPGYYGHDCSRRVAGHPPQPGRIPTTPHLLNVVAEPAAAQDPPPAPSRRRPLIYVYDLPTIYNSKLLQYRIPSSWCVHRRYEGEHNGTIHMGMWVYAVDQLLHELIDASPHRTFDPEEADYFYVPQYSSCFPFPILGWADFPWFHVPAGEGQAPRIMHSSNMVLDVKRWVETALPYWKRRGGRDHIFTFTHDEGACWAPTEVEPATWLVHWGRKGLNHTSGTAYAADNYDTEHVSWRQPEGWLKNTRGHACYNPDKDLVIPSFKEPNRYEKSSLLGAEPRERDILLFFRGDVGKRRKFQYSRGVRQLIYRMSKKYDWKSKYNVQVGDTGDVPGDYSELLSRSKYCLVAPGDGWSGRAEDCVLHGAVPVVIMDEADAVFETILDYDTFGVRLRQDQVAQILEILLAIPETKLRSMQAHLGRVWHRFRYLQGPSLLAEAAEKVRANDKRGDPGQRRRLVQATTLPSLHFDVPGGHGVHANASHLSRLPKAFRGDPNVDDAFATIMQWLHSRIPFTR
>Chlamydomonas_reinhardtii_Cre03.g204050
MAKLSPFARARWRLRQWCLLLQVTQLVIAVQPGGVGQLGGQQQERPWQLGEDTPVQTRCAKTKGTWCTDFFGQAPVTWKTAPRGSTECEGGCNNVGRCNYDTGYCDCAAGWTGPGCKTRQKRPCTNHFRTPEDPSTEPRSHIGPDKRDLNWTEPGVTPSRCYGVCDDDLGLCYCDGPLGRIPAPDDAPPGTPPRRRGRPLMNQFEQPTTTYDGKPTWGGGTPYEKVYGPEGYCNVTHSPWKPNCGGPEDLGGDYCDQPNEAFCPGGCSGHGACNLGFCICDEGYYGHDCARRKAGMPLLPSRIPTTPWLSREVHEPRAALEPPPSATRRRPLIYVYDMEPLYNAKMLQYRLASAWCTHRFYTSGNGTAYSPWCYGVESGLHEYLLLSEHRTFDPEEADFFYVPVYISCLIWPVLNYADFPVFYSNGGTRVMHAVNMLSEARDWIDANYPFWKRRGGRDHIWTFPHDEGACWAPNSIVSSIWLTHWGRMDPDHTSKSSFDADNYTRDFVSPRQPKGYTHLIQGHGCYDPKKDLVIPIWRPPLHYARSPLQGAPAKPRDIFLFFRGDVGKKRSMLYSRGVRQKIYNMSIANNWRQKYNVLVGDGQDVQGDYSDLLSRSLFCLVATGDGWSARTEDAVLHGCIPVVVIDGVHMKFETLFDVDSFSIRIPEADVANILTILKALPEERVRAMQANLGQVWHRYRYADLPGIADTTRATQASNAADPLVREAAELSKSAEPRFPRPFRGDPAVDDAFATIIQWLHSRIPDTR
>Chlorophyta_3551_JWGT
WLTCLLAAAALNYLNGSGVLAEDLLHVHSKERTFPLTEHAPLVLRCSNVKGDWCMKYLSQEPVTWRPAPRGDKQCPDNCNGVGRCNYDTGYCDCPAGWKGIGCKTVQKRPCTNVIRTNEDERKEPASHIGADKRDLNWTAPGVTPSRCYGVCDDDLGLCYCDGPMGRIPAPDDAPPGTPPIRRGRPIMNMFDMPKTTYDGKPVRGGAQPYDNVYGPEGFCNVTKPKFKASCGGPEDLNGEFCDQPNESFCPGGCSGHGTCNLGFCKCDDGYYGHDCARRRSGLPLLPSRLQDSPWVASQVRDPPAALDPVPRSTRKRPLIYVYDLEPLYQSKLLQYRIASAWCTHRYYLAGNVTRFSEWCYGVESGLHEYLLLSEHRTFDPEEADYFYVPYYGTCMIWPILKWADFPFFGPRGGPRILQVVNMLIEIVDWIDNTYPFWRRRGGRDHIWLFPHDEGACWAPNILVNSTWLTHWGRMDMHHESKTSFDADNYTRDYVGVGQPEGFIKLIKGHPCYDPVKDLVVPIWRPPQLYWKSSLLGAPAKPRDILLFFRGDVGKGRSILYSRGVRQMIYKLAKDNNWEARYKVIIGDRHDVAGDYSDLLSRSKFCLVATGDGWSARTEDAVLHGCIPVVIIDGVHIKFETVFNVDDFTIRIPENNATHILDILLNIPENQVRSMQAHLGRVWHRYRYANLPGLSAELRRIMTYNAADPLSIEAAALSASKEVRLPRPFRGDPEVDDAFATIMQWLFYRIPYTR
>Chlamydomonas_reinhardtii_Cre07.g325050
MQLQHWLALSALFLLLVSQLSTGLGGRSLASASASQNGTAPIKQLNLEPLTENSAVESRCARTTGPWCYNFHTQTPVPWRPAPRGSVDCPGNCNNVGVCNHDTGYCHCRAGWIGEGCTTRRTRPCTNHIRTPESESTEPLSYIGPDKRDLNWTELGFRASRCFGVCDDDLGACYCDGPMGRVPAPADAPPGTPPIRRGRPLTHAHDQPKTTWDGRPTIGTTDYNKMYGPKGYCNVSEPDWAPSMCSPDDLGGKFCDDPVEAFCPGACSGHGFCDLGFCRCNEGYYGHDCARRKAGLPLQPSDIEQRPWLSFHVREPPAALEPPPKPTRKRPLIYVYDLDPLYNARLLQYRIVQTWCTHRHYHTGNTSTWSATFYGLEAALHEYLLISEHRTFDPEEADYFYVPFYGACMIYPVAGWADYPWFWTPGGPRVMQVINMIREIVEWIDKQYPFWKRRGGRDHIWLFTHDEGACWAPSVIKDSVWLTHWGRLDPEHTSNTAFVGDNYTHDMVNWRQPEGYIKYIKGHPCYDPQKDLVVPNFKSPPHYVRSPLQSTPSKPRDIFFFFKGDVGKHRLSHYSRGIRQKIYKMAMEQDWANTQKSLIGDGGNVHGDYSDLLSRSLFCLVAPGDGWSPRLEDAVLHGCIPVIIADRVHAVFESVLDIDSFAVRVAEADVPRVMDILRAVSDIKIRLKQSRLGQVWHRYRYGALPGLRSDLLENMELNEREPLLAEAANNTPRWKVSLPRPFKGDPGVDDAFGTIIQWLHSRIGYTRG
>Chlorophyta_7486_KUJU
PVLWKVAPRGATDCPANCNNVGRCNYDTGYCDCPVGWKGPGCKTRQKRPCTHVYRSPDDNRLEPMSHIGPDKRDLNWTVMGVTPSRCYGVCDDDLGMCYCDGPMGRIPAPDDAPPGTPPVRRGRPLLNVHDMPKTTYDGKPVHGGGQPYESVYGPQGYCNASEPAWAPPCGPEDLGGKYCDTPNEAFCPGACSGHGRCDLGFCRCDDGYYGHDCARRRAGMPLLPSAIPQQPWVAKQVHEPPAAAEPPPKVTRNRPLIYVYDLEPLYQSKLLQYRIAPAWCTHRYFASGNETRFTEWAYAAESVLHELLLISEFRTFNPEEADYFFVPHYASCLIWPILNWADYPFFYTHGGMRVMNAMNMLRETVEWINQTYPFWQRRAGRDHIWVFAHDEGACWAPTVLKNSIWLTHWGRLDLNHTSNTAFEADNYTRDVKTWRQPEGYTTYIQGHACYDAVKDLVIPAFKQPRHYGNSPLVGAMSKIRDMFFFFRGDVGKNRKPNYSRGVRQQIYRLAQEGGWKETYKFFIGDGGDVPGDYTDLLSRSLFCLVAPGDGWSPRMEDAVLHGCIPVIIMDRVYAVFESILDVDSFAVRITEADVPRLMSILQAFPDRTIREKQAALGQVMHRYRYGSLPGVASELRGMMDVNERERERKMAESIGREHLVGQSSHAADTLREALTADAVLLPRPFKGNPSVDDAFTTILAWLYSRIPYTR
>Volvox_carteri_Vocar20000771m
MLLIWLFFCLGNSWTTKSQSIQGYASKQRCAYTRGTWCTNFFAQELVPWRPAPRGDMDCPGGCNNVGRCNYDTGKCDCPAGWTGPGCKTPFKRPCANQQRYDDPFERRSEPYSHIGPDKRDLDLGTRNVHFLYGRCGGVCDDDTAICYCDGPMGRVPAPPDAPPGTPPIRVGRPLITMHHAPKTTWNGSWAFGEVPYDNVYGPQGYCNVTDPIWVPGCGMDGWGGRTCDQPVEAFCPGACSGHGQCYLGWCICDAGYYGHDCARRRAGLSPLPSGIRQKRWLEGVVGSEPPAAMEPPPRAERRRPLIYVYDLEPLYQSKLLQYRVSPTWCVHRLHRWPDNGTQWTDVWVYAADTLLHESLLISEHRTFDPEEADFFYVPHYASCLPFPIGVWADAPWFPEPGGPRVKQMVNMVRDTLDWINSTFPYWRRRGGRDHIWLFTHDEGACWAPTAINASIWLTHWGRTELNHTSNTAFLADKYDSDFAGPLQPEGFVKYIKGHPCFNPEKDLVIPAFKAPSHYHASPLQGNPARERDLLFFFRGDVGKNRLPNYSRGVRQQIYKMAKEGGWAEKYRFYIGDGSDVEGDYSEMLSRAIFCLVAPGDGWSARMEDAVLHGCIPVVIADGVEAVFENVLELDAFALRLPQEAVPRLLDVLRAVPQRAIRSKQAHLGRVWQRYRWASLPKLVSELRSAQQRNQVAAGHSTEDDEGGTAAATAAAGAGGVASRRQRRRRGLMTEGHSTAGAGSGVGVPRRFPLPRPYRGDPAQDDAFATIMQWLHSRIPHTR
>Chlamydomonas_reinhardtii_Cre03.g157000
MAYATTLVCYALIIVTLIALIQESWAGVDPAKQRCAFTRGTWCTNYAQQELVPWRPAPRGSKECEGGCNNVGRCNYDTGLCDCPAGWTGAGCKTPQKRPCTHMQRKGDAGENATEPYSHIGPDGRDLDWTNVPFPQYYSRCGGICDDEVAICYCDGPMGRIPAPPGSPPGTPPLQVGRPLMTMAHAPKTTWDGRKAFGEVDYKLVYGPKGYCNVTDPEWVPNCGMDGLAGRTCDSPMEMFCPGSCAGHGRCYLGFCVCDEGYYGHDCARRKAGMPLLPSRIPTTPWLAEVVREPPSALEPPPAPTRRRPLIYVYDLEPMYQSKILQYRVTPRWCVHRWHVWPANHTEWTDLWVYAMDTLLHESLLGSPHRTFDPEEADFFYVPHQASCLPFPIGAWADFPWFPDAGGPRTRQMLNLVIDTVQWINATFPFWQRRGGRDHIFTFTHDEGACWAPNIVNNSIWLTHWGRTELNHTSNTAYLLDKYDRDTPTILQPDGFVHLFKGHPCYNPEKDLVIPAFKAPGHYASSGLVGAPTRERDLLFFFRGDVGKRRQPNYSRGVRQAIYRAAKAGDWAAKHKFYIGGHDDVKGEYSDMLSRAKFCLVAPGDGWSARMEDAVLHGCIPVIIADGVHAVFESILDIDGFGLRIPQEQVPRILDILLAVPPRAIRSKQAHLGRVWQRFRYASIPGLSDELKRMQLHNQPRLQAEAMALANITAAAEAGGAAAAAPKLPLPRPFAGDPTEDDAFDTIMQWLYSRIPHTRG
>Volvox_carteri_Vocar20012246m
MYQRWLAIVLVAAFVSWHGARALSEGTHSWQHAHVHSKERTFPLTEHAPLALRCANTNGDWCSKFLSQEPVPWKPAPRGSKDCPDKCNGVGRCNYDTGYCDCPAGWTGPGCKTVQKRPCTHRLRNQADHEDPGTEPLSHIGPDKRDLDWTEGGVTYSRCAGICDDDTAICYCDGPLGRLLPPPGSAPGTPPIRRGRPLVTFHMAPSTTWDGRKAFGEQPYNNVYGPQGYCNATQPIWTPVCSLDDLGGPTCDDPIQAFCPGACSGHGTCNLGFCVCDEGYYGHDCARRRAGLPLLPSAVPTTPWLASVIREPPAAMEPPPHATRKRPLIYVYDLEPLYQSKILQYRISPPWCVHRRHDLPGNQTVWSDGWVYAADTLLHELLLISEHRTFDPEEADFFYVPHSASCLPFPMGSWADYPWFLGPGGPRIRQMVNMLREVVDWIDKTYPFWRRRGGRDHIWLFTHDEGACWAPKVLENSTWLTHWGRMGLEHRSGTAFLADKYDIDFVSPHQPEGFLTHIKGHPCYDSTKDLVVPAFKQPRHYRSSPLLGSATKQRDIFLFFRGDVGKHRMAHYSRGVRQKLYKLSVENNWKSKNVLIGGTHEVRGEYSDLLSRSQFCLVAAGDGWSARLEDAVLHGCIPVIVIDEVHVVFESILNVDSFAVRIDEQQLPQILDILAAIPERKIRAKQAHLGHVWHRFRYGSLPGLASEIQSLTEANRAHQHQQELDIGQDQHAQGRRLVANDRHALNTPHEGGGDPEFGRGAGHGEAADVQYPRPFRGDPAVDDAFATIMQWLYSRIPHTRTSQIELPNLWASLGSRCVYVTCFATRHLQVPLFLVSIGDTGTAFGQLSHERKVQLTDDAPLKL
>Chlamydomonas_reinhardtii_Cre03.g204100
MALARALLLLALAVLVPLGVVTGNLHAGDAGDGDNHTHILSKERKFALTESAPIQLRCSSAKGSWCEGFISQTPVTWKTAPRGSTECEGGCNNVGRCNYDTGYCDCAAGWTGPGCKTRQKRPCTNKQSHPNDGDFIRTEPLSHTLPDGRDKDWTVMDTVYSRCGGICDEDLAICYCDGQGPDQFGRIPAPEGSPPGTPPIRWGRPLVTFHMAPKTTWDGKRAFGEHDYNLVYGPKGYCNVSEPDWGPNCGMDMFLGPRCDIPIEPFCPGACSGHGTCYLGYCNCEEGYYGHDCARRKAGMPLLPSRIPTTPWLASVVREPPAALEPPPSATRRRPLIYVYDLEPLYQARILQYRVSPPWCVFRRHDLPANRTEWSDMWVYAADTLLHELLLVSPHRTFDPEEADFFYVPHQASCLPFPIGNWADWPWFKGPGGPRIRQMLNMIMETRDWIDQHYPFWKRRGGRDHIWTFTHDEGACWAPNVLNTSIWLTHWGRMDPDHTSNTAFVPDRYDRDFKSAYQPEGYRVHMQGHPCYRPGQDLVIPAFKRPDHYRASPLAAATSKPRDIFFFFRGDVGKRRLPNYSRGIRQKVYQLAKEGGWRGQHRFLVGDPEELPGDYSDMLSRSLFCLVAAGDGWSARLEDAVLHGCIPVIIIDNVHVVFESILDIDSFSVRIAEADVDRILEILQAIPERKIRFKQAHLGHVFHRYRYAALPGLENNLRQLMNTNEAAASAPPSPPAQRGGINFVTGRETSSAAAHPGFDIHLPRPFKGDPTVDDAFATIMQWLHSRIPDTRGEGGGAASGAGR
>Chlorophyta_30149_WXRI
CGRYLLQEDIPTKPPPRGSLQCAHNCNGVGNCHAGFGYCQCPAGWTGPDCMTRQRRPCTNGVRGEGWAPRENPPTLSEGGWMASRCAGVCDDDIAACYCGGDKHGRIPAPEGSPPGTPPVRRGRPMILEACMPMYGEDGKKNNWGHVENHLILGDDGWCNADTPQHRCPCHLDGVTGDFCDQVHEAMCVSQCSGHGECHIGFCKCHEGWYGSDCSQRVAGLPHEPGLHETERPWLNPHAALPPAAADPPAAPARKLPLIFVHELPADYNTRMLQYRVQHKSCVHRLFDAQNSTMHNGGNYFLETALHEYLLQSEHRTYDWEEADYFYVPAYTGCLMHPVFGWADHPWWHGPSWLRVFHGTNLLLEVKRWIERVHPRIWARRGGRDHIWLLNHDEGACWAPTEIWQGVMLTHWGRTDPDHTSMTAYPPDNYTEPYIPGDPAWQKDPDDWRDSIKGHPCFDPRKDLVVPTISPPGGLRHSPLLGAPPLQRDKLLFLRGDVGKHRLPWYSRGIRQKLWNLTRELKWDEKYNVRVDGYDDHAPEPYSWMLASSKFCAVVPGDGFAKRAEDAVLHGCLPVQIGDGITDKFETVLGWADFTTRVPEADIERVPEILLAYSDAQVEAMQTALGKVWHRYQHASMPVYGEATEKIQAENLAKPEHGEPPASLPHAFRGNLSQDDAFGTIIQWLYHKIDDTR
>Chlorophyta_9471_ZIVZ
KAAQRRCAGAIGDWCEPYDAQPEESHKPPPRGDKRCPKQCNLVGNCNADTGLCECPAGWQGDDCMTPLKRPCTNRFRGPGEDVVGHIDADGRDLNPLAEGFTESRCIGICDDDIGRCFCDGAYAPIKAPKGSPPGTPWIYRGRPLGNHLCQPNDDGKGNPLPWGQVPWKSLYGAQGWCNAPQPEMHCGCMYEGFGGHLCDQVTEHMCPNQCSGHGNCYLGFCHCHDDWYGTDCARRRASAPETTSRPLPQHLTQVLKLPPAAEVKDAATAAKAPKRKRPFIYVYDLPPAYNARMLQYRVERTSCVWRMWGDNNHTDWTGWTYGIETLMHEMLLQSEHRTFDPEEADYFYVPIYSSCFIFPIHCWADGPWWHSPSGPRVMHVTNMMFEALGWMRKNFPYWDRRKGRDHIWLMSHDEGACYAPTEIYKTSIFLTHWGRMDLNHKSNTAFTPDNYTQEWEDEFQTPKKGWLHLIQGHPCFTPGKDLVIPAFKPPYHFKNSPLLGALPTKERPILMYFRGDVGKGGRLPHYSRGIRQRLFNLSVEQEWKKKYNILLGGGEDVPGDYSGSLASSKFCLVAPGDGWSPRMEDAVLHGCIPVIIMDEVQVVWESIIDVKSFSIRIPESDLERVPHVLKAVPEGQLKKMQRALRRVWHRYAYTAHPFLHRAADSVTSDNLRERRGEAQGGGGGTEDEEDAAWSRPSSQYRFPHDDDAFHTIIRWLHSRM
>Volvox_carteri_Vocar20007830m
MASDWPLTFLVLFLFIGFGTKQHTGEAIAAAKYLDLSGALAWLDVESNHDVLYDPAEQRTHTRQLQQQQQQHPHILTQTTTTSTFLERRALEKRCRGTTGDWCGGYELQQPVPLKPAPRGSRTCPRNCSGVGNCNHDTGTCDCPAGSQGEDCGTVLLRPCTTHFRHGGSEPAGHIDDEGRDLGLTDPGYTESRCTGICDPVTARCFCDGTYRRVNPPKGSPPGTPAPVRGRPLGNHVCQVSDDGRGNKLEWGQVPWEQIYGPNGWCNSNKPDIRCGCLFDGFSGELCDEVTETMCPNQCSGHGECDSGFCKCHDGWYGTDCARKVSGQPLEPGLHDTGSRPWLRDTVRVPPEAAAAVAGLGSTAAGGAGGGGPGAAGQSASIHTRRRPLIYVYDLPPAYNARMLQYRNDKGLCTWRGFGSGNRTEIFAWTYGLEVLFHEMLLQSEHRTFDPEAADYFYVPVYGSCFIFPLHCYADGPWWHVPSGPRVMHVTNMMLEVRDWIRKHFPYWDRRGGRDHIWLMTHDEGACYAPTEIYNSSIFLTHWGRIDKHHASNTAFTPDNYTQEYVHPEQPGGWLHLIDGHPCYTPGKDLVVPALKLPHHFRQSPLLFHPPRQRDILLYLRGDVGKHRLPNYSRGIRQRLYRLWRDQQWLQGYNVMIGDGSDVPGDYSEHLSRSKFCLVVPGDGWSPRLEDAVLHGCVPVIIMDGVHGVWEDQLELERFSIRVGEDELEGLPQQLAVVPQRVLEDMQRKLRKVWHRYAYVSHPLLSEEMKAVLQSNLGVWREQLQRVGKREDALVARTTAQLEQRAVFPAQDDAFHTVLQWLYWRIPQTR
>Chlamydomonas_reinhardtii_Cre06.g311950
MRPVTAAAACLLLVLCRLSLGLESVPRDTPWSSGPDLPLESALHWLGADADAENVVSADTGDHHGRQLLQVGAGATGRDLERRCRSTRGGWCGKLDALAPVPLKPALRGNKTCPRNCSGVGNCNYDTGTCDCPAGSQGVDCGTVLLRPCTTAFRHTGDTPVGHIDDEGRDLNWRDEGYTESRCTGICDPVTARCFCDGKYRRVNPPKGSLPGTPAPVRGRPLGNHLCQVSDDGKGHKLEWGQVPFEQIYGPDGWCNSDQPVIKCGCMFDGFAGELCEEVTETMCVNQCSGHGDCDSGFCKCHPGWYGTDCARKASGLAMEPGLHVSGTRPWLAETVVVSPEAAAASAAGASMARGSGAMPLHGAARRPLIYVYDLPAAYNSRMLQYRNDRGMCTWRAFGSRNHTETFAWTYGLEVLMHEMLLQSEHRTFDPEAADFFYVPVYGSCFIFPLHCYADGPWWYAPSGPRVMHVTNMMLEVRDLIRKHFPYWDRRGGRDHIWLMTHDEGACYAPSDIYGSSIFLTHWGRRDSDHKSNTAFTPDNYTQEYVHPMQDKGWLHLIEGHPCYTPGKDLIVPALKLPHHFSGSPLLFHPPRPRDILLYLRGDVGKHRLPNYSRGIRQRLYKLWKDHDWQNKYNAMIGDGSDVPGGYSEHLASSKFCVVAPGDGWSARLEDAVLHGCVPVIVMDNVSAVFEEQLDFNSFSIRVGEAEAELAYLPERLKSVPPRILEGMQKKLRTIWHRYAYVSHPLIASEAQRVIDNNVAMWRQKILADMAAGTAGPEAAERLTTRLGDRATYPVQDDAFHTILQWLASRIADTR
>Chlorophyta_36224_PFUD
VKKRCKGAKGDWCYKYHSQKPVRVKPPPRGNKKCPDDCNGVGNCNADFGICDCPAGWTGTGCTTKQERPCTHTWRVTGSEPTRQPDSISMPGWTASRCGGNCDNDLAICFCNGTYGRIPAPEGSPPGTLPIQQGRPMILDHCNPKFDGAGNPTQWAQAPFDALYGENGWCMSANPSYTCGCIIDGVDGHLCDIPLEMVCPNQCAGHGECRLGFCKCHDGWYGQDCSRRVAGLPYEPGLHETTRPWLRDIVRNPVGTHPPKVKARKRPLIYVYDLPPEYSTRMLQYRVVRESCTYRLFYGGNTTGFHFWTYGIESLLHELMLQSEHRTFDPEEADFFYVPTYTACFMHPVYGWADYPWYFRPGGIRVHHMANMLALTQEYIEKTWPWWKRRGGRDHIWMFSHDEGACWAPNTIANSILLSHWGRKDFPHTSNTAYAADNYTEEYISAEYEPTGWLHKINKHPCYVPDKDLLIPAFKPPRHFAKSPIAGLAPVERTLLLYFRGDVGKHRQPNYSRGVRQKLYQLWQQDDWQNKHQIIVGGYEDAPGDYSGFLARSKFCLVAAGDGWSPRLEDAMLHGCIPLIIMDNVDVVFESLFDFSTMSVRIAEEDVERTPEILKAITNKQIEAMQKELSKVWHRYFYASTPLLQEQIQSRVREQYRPGEIPNPPPSHPLPFNGDVASDDAFQTLLAWLHSRIPHTR
>Chlorophyta_6364_DXNY
LRRRCAGARGNWCQKALTQKPIPAKPPIYGSKTCPNGCNNVGNCNADTGLCECDVGWKGSDCSVRQKRPCTNGWRNTGNEPNGEPEKWSTPGWTASRCAGICDEDTATCYCNGTMGRIPAPPGSPPGTPPVQQGRPMILNSCQPNKDENGNPANWGMADNKLLFDSTTGWCMAENPTYKCPCIVDGLGGANCEEKYENTCVNQCSGHGECYLGFCRCHPGYYGHDCVRRVAGAAAVPGKELSQPWLKQNIIIPAAAADPPQRKLRFRPLIFVYDTPSEYNSRMLQYRVAKSACFYRTYDVGNGTGYNGWTYDVESAMHEMMLQSEHRTFDPEEADYFYVPVYTSCFMHPVYGWADHPWWGGPGGLRVMHGVNMLLEAKRWLQANHPWWDRRGGKDHIWLISHDEGSCWAPSEIRPSIILSHWGRKDLNHTSNTAYKADDYSQNITHPEYYPAGFTKDIVGHACYNPKKDLIVPGFKGPFSLMKSPLLGATPVERTKLLFFRGDVGVHRLPNYSRGIRQRLYQLTKELNWNTKYNVSIGTYGDVPGDYSGHLASSRYCLVAPGDGWSPRAEDAVRHGCVPVVIQDNVDPVFATLLNWEKFSVRIAEKDMDNTPEILMKIPIKRLNEMQRNLVKVWHRFHYTRLPQVHAHMKGALEANQKARSQTPTPKTPASFPLPHDGPIDIDDGFSTIMQWLYSRIAATR
>Chlorophyta_16129_FXHG
RRCAGTSGTWCGRYDRQVPVDAKPPPRGDKDCPKDCNNQGMCQHDLGICYCSAGWTGPDCATPEKRPCTNSNRGLHEQNHTPHSHIDASGRDLDLHERGWTASRCSGICDDDIAVCFCDGKYKRIPPPLGSPPGTPPVQYGRILGDACALKTDKDGNQLDNGGHIQYENLYGPNGWCEAENPQFGCGCALDGFHGSFCSERSEMFCPAQCSGHGTCYLGYCHCDKGWYGVDCTRKKAGLELDAGVDLNSNPWLKPYVNPPPAALDPPPQPQRRRPFIFVYDVPAEIHSRLLQYRAMGTVCTWRKWNQGNSTSYNTGWLYSIDSHLHEMMLSSEHRTFDPEEADFFYMPLMYTCYFWPIMGWADHPWFDAPHGHRVIHATNMMRRALDFIKTHYGKYWERRGGRDHIWLMAHDEGACYAPTEIYNSSIMLTHWGRMDLNHTSGTAYPPDNYSSSFVHPFWQPIEFMDLIKGHPCYDPKKDLVIPSFKAPEHYLHSPILGAPQKPRDILLYFKGDVGLHRLAWYSRGIRQGLYKLSQDNNWRSKYNIIIAAPHEGHEMPYGEALARSVFCLVAPGDGWSSRAEDCVLHGSIPVVVMDNVHAVLESVLNWDAFSVRVSEQYLEHIPVILKSIPQEKVERMQQEVQKVWHRFAWASHPKVRSDIGHIMVQNRANHNAGAQDSAGGAPSTAAEHEDHHTRFRFRDDAFGTLIQWLYSKM
>Chlamydomonas_reinhardtii_Cre11.g467660
MARAPLAALCLVLCFALSASTSESSSSSQDVFAGFFRRLMKSGGVPNPGLGKRALPRDANTTEAVASLYDHHILHQSNKALGTRGRKGRGSRGGGGGGSGAADGHVPACDRSGGKCSLCAMTRGAWCEEYHRQDRVPWKPGPRGDRECPKTKWGVCNGVGNCHYDIGVCQCPAGWKGRACDAPDKRPCTNGHKSQNDPVDLIVTHIGADGMDLDLSEGGWTASRCAGFCDADRASCWCPPDTKHGRRPPPPDSPPWVRWSQRGRPIGEACKPGKVPNKEGKVVENDWGNKGMSLSDLWGPKSWCNADSAGQVPSSANQACGGWRGCQEEGLHGALCSDVSEETCLNQCSGRGECDSGFCRCLDGWYGHDCARRKAGEPTDVPGLQESRPWLKPLVVPVPAAATEPPTAAATATAVTAAGSTAAGSTASEQAPAGRLRPLIYIYDLPPEFNSRMHQFKLTNDHCGYRQFSGPSNSSELFADGYSVEVYFHEVLAISPHRTFDPDEADFFYLPVYYTCWMWPVNGWADTPFWGAPTSWHRPSNAANLWLAAKRWIQQHFPYWDRRGGRDHIWMTNHDEGACYMPTEIYNSSIMLTHWGRLDLNHTSNTAYGPDNYSTGLTWPDINGGRDVTELWAGHPCYDPKKDLVIPGFKPPEHYKRSPLLGFPPYQRDILLYLRGDVGKHRLPNYSRGTRQKLYKLSQAHGWIAEHRIFIGEKYELVGDYSDHLARSVFCAVVPGDGYAMRFEDAVLHGCLPLVIMDRTHAVFESILDIDGFSLRISEAALDEHLPALLKAIAPEQIERMQRRLALVWHRYAYAHGPLVNTALRSATQRSLGIKEDDPEDLRERMKELHTQVPPEHPYQPVHNFPVHTDAFATIMQWLHSRIKDTRGPAAGATTAAPGVGGGGGGGVTSEQ
>Chlorophyta_9161_ISPU
GTVQAIQSSYDHHMLQLSNKALGTRSSRTRADSQAAACDRSGRKCSVCALTRGSWCEEYHRQERVAWKPSPRGSKDCPATQWGPCNGVGNCHYDIGVCQCPAGWKGAACDEPNKRPCSERHKSQSDPVDVVLSNVGPDGDLSTGGWSASRCGGFCDDDRASCWCPANTTYGRKPPPPGSPPWVRYSQLGRPILEACKPGMVRDKTGKLVKNGWGNQGILLDELVGPKGWCNAVREDQMSMNAYGPCLGWRSCQEEGLFGPMCDGVQEETCLNQCSGHGECDAGYCRCHPGWYGHECARKKAGEDMEPGMEESRPWLKPVVVPVPAAATTPPALASAAGTATEGHVGRPRPLIYVYDMPPEFTSRMHQYKHITEHCGYRKFNQNNQSEVFADNYSTEVYLHEMLSISPHRTFDPVEADFFYVPVYYTCWTWPINGWADMPFWGAPTSWHRYSNIAHMWLAAKNWIQSNFPYWDRRGGRDHIWLTNHDEGACYMPTEIFRNSIMLTHWGRLELNHTSNTAYGPDNYTAGIAWPGVLGGANVKTLYEGHPCYDPSKDLVIPGLKKPQHYKSSPLVTAPPYERDILLYLRGDVGMHRLPNYSRGIRQKLRSLASSKLWDEKHSIFIGTEGDVPGDYSQHLARSIFCAVVPGDGFSMRMEDAVLHGCLPLIIMDNTHAVFESILDLDAFSLRINEAAVNEDLPYVLKAISSQQIERMQRRLALVWHRFAYGHGPAVHAAIRATMQQNVEIHRENLERVPPTHPFQPVHTFPIHTDALATIMQWLHSRIRDTR
>Volvox_carteri_Vocar20006369m
MSQESTLKLVVSFLIFLTIRCRVGTGRSIGIFRRTTLSEQNLNPGEGAFVTSYQAGSVAAIQGKYDHDILHAQSSNKGGRGFRGRSEGHSPCLLTRGSWCKDYFRQERVPWKPGPRGSKDCPKTKWGPCNGVGNCHYDIGVCQCPAGWKGAACDEPEKRPCTNGHKAADGPIDVILSSIGPDGMDLDLMADGWSASRCGGFCDDDRASCWCPANTTFGRKPPPPDSPPWVRYSQLGRVIMEACKPGLVRGKDGVLQKNNWGNAGISIDDLLGEKSWCNAETIDAVPKHILGACAGGFRGCQSDSLHGVFCDIVSEDVCLNQCTGHGECDGGYCRCHPGWYGHECARKKAGEELEPGLEDAKPWLKPVVMPVVAAALQPPNSEGAAGTGSAVGEQHTPGRMRPLIYIYDMPPEFTSRMHQYKNVHEHCSYRRFIPSNRTELYADTYSVEAYFHEVLSISPHRTFDPEEADFFYVPVYYTCWMWPINGWADMPFYGAPTSWHRYSNAANLWLKAKTWIQSNFPFWDRRGGRDHIWMTNHDEGACYMPTEIYQTSIMLTHWGRMDLNHTSNTAYRPDNYSDGITWKGVLDGKDVKTLYQGHPCYDPRKDLVIPAFKTPDHFSQSPLLGSWPRQRDILLYLRGDVGKHREPNYSRGIRQKLYKLAVDNEWAKKHRIFIGEQFEIQGSYGEHLSRSLFCAVVPGDGYSPRFEDAVLHGCLPLIIVDNTHVLFESIIDVDSFSLRISEAALNEYLPHLLTAISPDQIARMQRRLSLVWHRFAYGHGPLVHAAMRGIAQRNLRVQDDIKLQMPEGHKEVPPEHPYQPVHNFPVYNDAFATVLQWLHSRIPDTRGPEASPGSA
>Chlorophyta_61835_WRSL
QSLDPGEGTLAVSPPEGTLEAIQGKFDHYMLHSTNRGAKLPRGRSGDSHSPCATTRGSFCKDYYRQERVPWKPGPRGSKDCPRTQWGLCNGVGNCNYDIGICQCPAGWKSDACDQPDKRPCSNAHKDEDNPLDLVLSHIGPDGMDLDLSKSGWSASRCGGFCDEDRASCWCPANTTFGRKPPPPGSPPWVRFSQRGRAILEACKPGMVWGKSGALVTNEWGNKGLSTDALWGEQSWCNANSTADVPPLVMALCSGFRGCQDDGLHGQLCEVTSEETCINQCSGHGECDSGFCRCHPGWYGEECARKKAGEEMEPGLEEARPWLKSVIVPVPAAAQQPPVGASAGPGIALAEAPLGRMRPLIYIYDMPPEFNSRMLQYKNIQGHCGYRQFIIGNTTDLFSDNYSLEMYLHEMLAISPHRTFDPEEADFFYVPVYYTCWMWPINGWADMPFWGAPTSWHRYSNAAHLWLKAKLWIQTNFPYWDRRNGRDHIWLTNHDEGACYMPTDIYLTSIMLTHWGRMDPNHISNTAYGPDNYSAGITWKGVLQGKNVKILYEGHPCYDPHKDLVVPGLKLPTHFSSSPLLGSWPRKRDILLYLRGDVGKHRLPNYSKGLRQKLYSLAKTNRWAEKYRIFVGDKYEVSGSYGEHLSRSVFCAVVPGDGFSMRFEDAVLHGCLPLILMDGVHAVFESVVDLDAFSLRLTEKAVNDHLPQTLTAISPDQIERMQRRLAQVWHRFAYSHGPLVHAAIRETQQSNELHNSQVQKEMPEGLNQIPAEHPFLPVRNIPVHNDALATIMQWLHSRILDTR
>Chlorophyta_12075_AJUW
QRRRDRLCRMATGDWCGQYESQELSATKPPLRGSKPCPKDCTGVGNCNYGTGLCDCPAGWTGEDCATILRRPCTNRYRESGSEPRNHTNPDGRDSNWLDVGWRASRCGGICDDTIGMCYCDHPVNGRVLPPPGSPPGTPPVRLGRMLGDQCKPKTTWDGKPVGNWGVEPYERMYGAEGWCNSTVPKNPCGCILDGHHGEACTSTSEHFCLNQCSGRGACHLGFCKCNDGWYGTDCSLLKAGLPYQPSDVALGKRPWLAGVVAEPPAAVDPPAQLLRKRPFIYVYDLPSEFNTRLFQYRIHRETCMFRVFTGKNNTRAVYTGYGAETLFDEVLRQSDHRTYDPEEADFFYVPLHINCLLYPVMAWSDFPWYYGPLELRPLQGANFMMEALKWIRKAHPWWDRRQGRDHVWLTPHDEGACWAPSEIYNTSVILTHWGRMDLDHRSHTAYDWDNYTRPMSHPEWQPQDWRKIYMGHPCYTPGKDLVIPSYKLPDHYKESPLMGAPWKKRDILIFFRGDVGTHRLPWYSRTIRQTLAKAAKDNNWVEKYNIRIGGSRDEHVAGGYSELLSRSKFALVAPGDGWSGRAEDAILHGCIPVVMQDEVHSVYESILDWERFGVRIEEKSMLNLPIILTSIPDAKVALMQRRIARVWTRFAWASGAFLSGYHAHVHDKVLKGSVGQPSVVTKAEGLRSVQKPWPVEQDAFHTIMAWLYSRIPNTR
>Chlorophyta_13792_UTRE
CRLTRGNWCGPWERQTPVASKPPPRGDKECPKACNGVGNCNYDTGICDCPAGWTGEDCATVLKRPCTHRYRRNGFIPEDHTDVNGRDKDWLEEGWRASRCSGICDVALGMCYCDNPTYGHIPAPAGSPPGTRPIQYGRMLGDHCKATTTWDGKPTKWGNEPYDKLYGEHGWCNATVPKSVCGCYLDGHYGINCDIESEHVCPNQCGARGVCYLGFCKCYEGWYGTDCSRRRAGQPVELNDIANGKRPWLAAVSSEAPAAMDPPAQPTRKRPFIFIYDLPPEFNARMLQWRGNRQSCMYRLYSQENDSRTTENVYALEWLLHETLIQSEYRTFDPEEADFFYVPIYVNCFIHPVFAWADVPWYYGPIEMRPLQAANFMIEAQNWIRKAYPWWDRRQGRDHIWLALHDEGACWMPSEIYNTSIVLTHWGRQDLIHTSNTAYDWDNYSRPMQHDEWQPKDWRGIFAGHPCYTPGKDLVIPSFKSPEHYSHSPLMGAPWKKRDILMFFRGDCGNGRLAWYSRQIRQILHAAAKKFNWVDKYKILIGTPNEEHMKGSYGELLSRSKFALVAPGDGWSGRAEDAILHGCIPVVIMDNVHAVYESILDWDSFSVRVNERSLLHLPQILLAIPDDKVARMQRRIARVWSRFAWATGTYTAGLHAHWHARVLSDTSDKPTAMTKTEGVRAVKEPWPAQEDAFHTIMSWLYSRIADTR
>Chlorophyta_2687_AJUW
QRLVARRCRLTRGDWCGRYERQEPEPTKPPPCGSKPCPNGCNNIGNCNHDTGVCDCPAGWTGDDCKKELKRPCTNRYRESGFVPTSHIDENGRDLNWLDHGWMAGRCPGICDDTLAACFCDNPDHGRIPAPKGSPPGTPPIRSGRQLSDPCFPRTTWNGQATSWGNTKYERLYGKTGWCNATWPEGHCGCNLDGHHGLNCDEMSEQVCPNQCTGRGTCHLGFCKCYTGWYGTDCSRRVAGHPYEFTDMASGTRPWLSAVVQEPPAAADPPREATRKRPFIYIYDLPAEFNTRMLQYRVNSDGCMHRRFKQNNDSYTVTHNLYATELMFHETLAQSEHRTFDPEEADFFYVPIYVTCFMHPVLGWVDHPVYFGPLPSRTLQAANFMMEAQKWIRKTHPWWDRRQGRDHLWLALHDEGACWMPSEIYNTSTILAHWGRMDFKHESNTAYEWDNYTKSHIHPEWQPNDWRTMYAGHPCYTPGKDLLIPMYKVPAQYSESPLIGAPWRKRTILMFFRGDVGTTRLSWYSRQIRQRLYIAAKEHNWVEKYNIRIGFAHDPQVNGSYSESLARSKFCLVAPGDGWSGRAEDSVLHGCIPVVIMDNVHAVYESILDWDSFAVRINEKSLMDLPHILMSIPDDKLARMQRRLARVWTRFAWATGPFLRGLNARWHDKVLAATAGRESEMDAKSGVRAIQKPWPVEEDAFHTIISWLYSRIPHTR
>Chlorophyta_6458_UTRE
CRLARGDWCGQWERQTLVPTRAPPRGDKACPKDCNGVGNCNYDTGLCDCPAGWQGEDCAQVLRRPCTNNYRKSGSIPQNHTDENGRDLDWLTDGWMAGRCPGICDDVLGMCYCDHPKHGYIPPPFGSPPGTRPVQYGRQLGDACKPKTTWDGKRTTWGNSEYRRLYGADGWCNATNPTTQQCGCTLDGYHGQDCAVESEHMCPNQCGGRGVCFQGFCKCHATWYGADCSRRKAGEAYEPSEITRGVRPWLVGVVSEPPAAVDPPALPSRKRPLIYVYDLPAEFNARMLQWRIISDGCMFRRFTENNNSYPVTHNLYAVEGMLHEILLQSEHRTFDPEEADFFYMPTYVTCLINPVLGWVDMPWYHGPSGLRPQHAANFLMEAQKWIRKTHAWWDRRQGRDHIWLAPHDEGACWMPSEIYNTSIILTHWGRMDLKHTSATAYEADNYTSSKPNEWQPDDWRAIYAGHPCYTPGKDLVIPSFKVPEQYKESPLIGAPWKKRDILMFFRGDVGTTRLPWYSRQIRQKLYITAKEKNWVDKYNIRIGFPHDPQVKGQYGEQLSRSKFALVPGDGWSGRAEDAVLHGCIPVVIMDNVHAVFESILDWDSFAVRISEKSLLHLPEILLAIPEDKVARMQRRLARVWTRFAWTSGSFMRGLNTHWHAKVLADTAGLPTALTAAQGLRVVRQPWPVEEDAFHTILSWLYSRIAATR
>Chlorophyta_12903_RUIF
RQCRSTRGAWCLQYNAQTRLDYKPPPRGSKECQANCNGVGNCNYDTGICDCSAGWTGKDCKTVQKRPCTNRWRERGWNATSHIDENGRDLNWTSGGWMAGRCGGICDDNTAACYCDGAYKYIPPPKGSPFGTPPVQYGRQLGPHCHPTTTKDGQKTSWGIVSYEKLYGAKGWCEAKQPEFQCGCSMDGYSGMDCNERYEMSCPNQCSGHGVCHSGFCKCYDGWYGLDCARKKAGLPMEPSDISSRWWLQESVQEAPEALDPLPTTPRPRPLIYVYDMNPMYTTRLLQYRIHKSGCIWRQYEAGNRSNVHYNGYGVEMYFHEVLLGSEHRTFDPDAADFFYVPIYQGCFMHPIYGYADFPWWPGPSGGRAQNAAFMVLEAVQWLNETYPFWQRRGGRDHIFLSSHDEGACYYPSVAYNHSIFLTHWGRMDPNHKSGTAYAADDYSREVHHPDWLPGDWRDIWKGHPCYDPHKDLVIPAWKDAEHFSYSPLFGAPPRERHLLMYFRGDVGLHRTPSYSRGVRQKLYQLAQKDGWRQKYNISIGERDSASYSENLASAKFCLVASGDGWSARAEDCIVHGAIPVVIIDGVHSVFETILDWDSFGLRINERSVASLPQILLSIPDDKVARMQRRVRQVWHRFYYTTGKVQRSRIENKVRENTSKNPQIKLAMGTGLQYPYSDDAFHTIMQWLYSRIPSTR
>Chlorophyta_231_KFEB
LDYPYGKEAMMVASDQQSEDLQRSLLEYNHRRQLAQTTAAGRPAGRQRCRVTRSTWCGQYHKQPPLAWAPAPRGSKLCPNNCSFTGNCNHDTGQCDCPAGWEGLDCSTRRSRPCTNRFRSAGDEPAGHIDVNGRDLDWTVPGWKSTDWTVPGWKASRCPGICDDTYAACYCDGKYGFIPPPPPSAQHPYGSPPVKYGRMLGDHCHPSTTYDGRTVSWGHTSYEKVYGASGWCNATIAPEASCGCYQDGYYGNECEKRYEQTCMNQCSGHGECVVGFCKCHDGWYGTDCARKIAGAPMEPSLLESRPWLRQHVGLPLEAQPQLPSTPRKRPLIYIYDLPPAYNARMLQYRVHGPSCVWRKYGTDNHTITQDNNVYGVEPYFWEALSQSQYRTFDPEQADFFYVPLFISCWLLPVWSIADYPWWHGPSSIRVHQASNLMLEVQQWLQKTHPWWDRRGGRDHVWLTPHDEGACWAPRVITDNSIILTHWGRMDANHTSNTAYEADNYSKPIRNAWQKTDWRLNWQGGRCYHPDKDLVIPSWKPPHHFKASPLMGALPLERDVLFYFKGDVGKSRLKWYSRHIRQTLYTLSIKEQWREKYTIMIGDRNDLPPGYSEWLARSKYCLVAPGDGWSGRMEDAILHGCVPVIIMDRVHAVFETILDVDQFAVHITEAQVAQLPTILLSIPDDKWQRMQRRITRIWHRYAYATGPLQGSGIVKVWKQGSQEARENRLASVDEWQLKDRPAFTPPTLAKAGPRPMTQWPFEDDAFHTIMQWLYSRIPHTRS
>Chlorophyta_700_GUBD
LQGKCRLTRGGWCPAFHSQQPIPWFPAPRGDKPCPNDCSYTGNCNYDTGICDCPAGWGGPDCRTKKPRPCTHRSRREDEEGPVGHIDKDGRDINWLEGGWKMLRCGGICDDSIAACYCDVKEGPHKYIPPPPPSAATPYGTPPVQYARQIGQECNPMADYLGRATNWGLVPYSTLYGEQGWCNATHPASSPCHCVQDGYSGDFCEVRHEQYCPQQCSGHGLCVLGFCKCHEGWYGMDCARKRKGLPMEEGLINQRAWLKEVVAESPEVLPPSTPPPERKRPLIYIYDLPAEFTTKILQYRLGRDGCLFRMYHPGNVTALINHNLYNLELYLYEALSSSQFRTFDPEQADFFFVPPYVTCFMHPVLGAADHPWFGGGPTSLRTQAASRMLLQVLSYIKSNHPWWDHRGGKDHIWLALHDEGACWFPSAITNTSIILTHWGRTDKDHFSMTGYSADNYSHFSPPNKWLTYDWRLDWKGGKCYDPIKDLVIPSLKSPDHYRYSPLMGAPPLVRDVLFFFKGDVGLARPDQRYSRGIRQALTRAAQAGNWAEKHRFLIGFPHQLPEGYSVWLSRSKFCLVAPGDGWSARMEDAMLHGCVPVIIMDQVDVVYESILDIHQFTVRIPEAQISNILPILLSIPEQRLLRMQRRIARVWHRYAYATGPLYRRIHSEVHASTLAHGKQHILDGNPKSNHQIALLLGPSQLARTNGTSEKRAVAPVQQWPYQDDALHTIMQWLHSRIEATR
>Chlorophyta_4083_AJUW
DPRRPLRRRCLATRGDWCGRYERQTRVPFKAAPRGDKECADNCNGVGVCDHDLGTCLCPAGWNGPDCKRRELRPCTRVGRQCIRSETTGKRDCKVQDTVGHVDEDGRDLNWLTPGWSASRCAGICDVETNQCYCDGALGKFGYIPAPKGSPPGTPPLQYGRPMSDHCKPKTDAQGRATHWGEIPYADLYGPKGWCVAEQPHFESGHQGLCSCQLDGLAGPTCEVTVEAYCINQCSGHGTCKTGFCKCYDGWYGSDCSRKRASLQIEDGDDSNGRKPWLKDVVVTPAAAIPADSKAAATTRKRPLIYVYEPPAEFTARMLQYRLLWKACIWRRYTPGNVSEINDWLYAVELYFHEMLLVSRHRTFDPEEADYFFVPLYLTCYFWPIMGWADMPWFGAPTAPRPMQGALMMLAALRWIKATHGKYWDRHQGRDHIWLMAHDEGACWAPTEIYKNSIILTHWGRLDLNHTSNTGYATDNYNDPVNWPAYQPWDWRQNISGHACYDPNKDLLIPSLKPPSHYSFSPLLGHPPMHRDILFYFKGDVGDRRDPCRPEAPTRCYSRGVRQTLYKLSLEHKWREKYKIFLGHGHDHAMGGSYSEQLARSLFCLVAPGDGWSARAEDAVLHGCIPVVIMDNVHAVYESILDWSTFSVRLTQASLADLPTILTAFTPHQIRRMQRRLATVWQRFAYAHSPVYQESLDQHYRENRREREGREAPPRHPLPTLDKFPVQEDAFSTILQWLYARIPLTRG
>Chlorophyta_13147_UTRE
DPRRPLRRRCHATRGDWCGRYERQAKVPFKIAPRGNKDCGSDCNGVGVCDYDFGTCQCPAGWSGVDCKTPEKRACVRQGRQPNAGKEVVRSHVDEDGRDENWLVPGWTASRCGGICDTDTSQCWCDGAISKYGRINAPKGSPPGTPPLQIGRPLSEHCKPKEDAKGKATGWGPIPYANLYGPEGWCNTTPRTTRTCQMDWMAGKLCDIIVESVCVNQCSGRGECHTGFCKCYSGWYGSDCSRKRADLEIEPSDVENGRRPWLANVVIPPTAAGPEPLALAGRKRPLIYVYDVPPEFAARMLQYRLVKRTCIWRAFKEENETSINDWIYAVELYFHEMLLASPHRTFDPEEADFFYVPQYITCYFWPILGWADMPWWGAPSAPRPMQGGNMMQETLKWIKSTHGKYWDRRQGRDHIWLMAHDEGACWAPTEIFKNSIMLTHWGRMDLSHSSNTAYGMDNYNDPMHGYSAYQPWDWRKNISGHPCYDAEKDLVIPSLKPPDHYRFSPLLGYAPMQRDILLFFKGDIGGRRDACRAEAPRSCYSRGIRQRLHKVSMDSKWREKYNIFISNGAEQATQGFYSEQLARSLFCLVAPGDGWSARAEDAVLHGCIPLVIMDNVHAVFESILDWDSFSVRIAESSIPDIPHLLQAFTPEQIRRMQRRLGTVWQRFAFAHSPVYQAAMREEYRKNSALNQAEPKDHPLPTLKEFPVQEDAFSTIIQWLYARIPHTRGESAGGGGGAGGDA
>Chlorophyta_36903_IRYH
CVLTRGNWCPLFERQQPATWNPPKPGDMPCPTTQYGECNRVGVCNYDFGTCDCPAGWQGDDCAKPLKRPCTNNYRRPGDPLDEPISHVGPDGRDRDWKDEGWTASRCAGYCDVDIALCYCHEGPFRHIPAPEGSPPGTPPIQQGRVLSDACMPKEDAQGVKNHWGGVPYNHLFGPNGWCMAEQNPARHCGCLVDGLHGHLCEIKSELYCINQCSGHGECNYGFCKCYDSWYGVDCSRRKKGMPLEPGDEQTKPWLQEVIAATPAAMPQPPAPTRKRPLIYVYDMPAEFTTRMLQYRLAGKACMWRLFTENNATAFHGENAYGLEIYLHEQLLASPHRTLDPEEADFFYVPLYINCYYWPVLGWADGPWYHAPVAHIRPMHAANFMLKAKQWVQKSFPFWDRRKGKDHIWLTSMDEGACYMPSEIYNTSIVLTHWGRMDLNHTSGTAWGYDYYNTALQDEWKAWQPTDWRDIYKGHPCYDPKKDLVVPGLKPPMHYHMSPLLGAAPLKRDILLYLRGDVGTHRAPNYSRGVRQKLTQLALVHDWTSQNIFIGERHVLPGDYSEHLARSKFCVVAMGDGFSMRAEDAILHGCIPVIFMDGVHVIFESIMEIDAFALRLHESAITPELPALLKGISDEQLLRMQSRLALVMHRFAYGHSPSIQQSMAHFFRVNTARAHQEQLIVPEDHPFHPLTRFPIKQDALSTIMQWLHSRIPDTR
>Chlamydomonas_reinhardtii_Cre09.g417250
MYVVFLSCAGWVRALPESAAYVWHPAMVGFDSKDLPTWEHILKEGRKTYTPGPGRKATNGSVLLSQHLGGVYDHLLNEHLKYVCDEGASKCKRKVCAMARGSWCKKYYEQDPIPWKPAPRGDKECPKSKYGICNGVGTCQYDIGVCLCPAGWRGDDCGTRDPRPCTHRMRTPALDGENTEPVSHVGPDGRDRNWSVPGWTASRCAGYCDEDLAMCYCPPGTKYGREPAPAGSPPGTPPVKVGRPMGDSCKPNRDPALKDGPRTEWGGVDPDSLFGPEGWCNAEQPRHHCGCILDGTYGHFCDVQSEVFCFNQCSGHGDCHLGFCRCHEGWYGMDCSRQRASAKTREKGYHEPGGARPYLEHIVVDPPAAKDPPPSPTRRRPLIYVYDTDPLFNSKMMQYRIAKSSCVYRLFGYANESNFNSYVYSLESYFIEQLSISQHRTYDPEEADFFFVPVQLTCYLWPVLGWADHPWFGMPAAHSRAQQGTYMYLKAKRWVQQHYLDSSGKSFWDRRGGRDHIFMMLNDEGACWMPQEVYNTSIVLTHWGRMDNVHVCGSAWGYDNYSAPLDSWKPYVDGDWRKEYDGHPCYTPGKDLVVPSLKPPSHYASSPLLGAPPLERDILLYLRGDTGPYRAHWYSRGIRQRLAKLAYKHNWADKYRIYIGEGWQISGSYSEHLARSTFCVVAPGDGWSARAEDAILHGCIPLVIMDGVHAVFESIVEWDAFAVRIREEAVNEDLPKFLLSFSPEQIERMQRRLALVWHRFAYAQGSLLHAQLQSTYGHNRAARRAAHRPAAGLADEAIVKASKNMAESLGHAGLDSAAAGGGAADDGGGADWVGPVGHPYTPYTRFPARSDAWNTIMAWLFSRIPHTRR
>Chlamydomonas_reinhardtii_Cre09.g414900
MNTHRKRLAWVVISIICYVIRKSEAWNRSEARIEYPLMQDLEKYPSWQTVVKEKQKVYHTGAPQHALNASVLQGTDGGLFEFVMIESLKAVCALARGSWCGHVCKRKPVPWKPAPRGDKECPATKYGACNGVGVCQHDFGLCMCQAGWKGPDCGVRDPRPCTHRFRLPSDANQTVPMSHVGPDGRDRNWSVPGWTASRCAGYCDEDYGLCYCPPDTRLGRVPAAQGSAPYTPPIKIGRVVGDTCKPSRDPANGNAKATWGSTDPDLIFGVGGWCDNETHPTRECGCLVDGVEGYTCSVITDIFCLNQCSGHGDCLYGYCKCHEGWYGMDCARRRASSAPIPKAAFEDAFPKHHQGVVSFPAAARDPPPAPTRKRPLIYMYDLDPLFNTRMLQYRLVRTSCLHRMFRADNSSTFVTHGYSIETYFIELLMTSGHRTYDPEEADFFFVPLLVTCYFWPVLGWSDHPWFGMPLAIVRPHQGAFMYRDAKRWIQKTYPWWDRRGGKDHIWMTAHDEGACWLPTEIYNTSIILTHWGRMDDIHVSGTAWGYDNYSAPLQAWPPHVEGDWRDIYDGHPCYTPGKDLVIPLFKPPGHYAHSPLLGAPPLQRDILLYLRGDTGPYRAHWYSRGIRQRLAKLAYMHDWAEEHRIFVGEQFMIPGTYSEHLARSIFCVVAPGDGYSGRGEDAVLHGCIPLIIMDGVHAVFESIIDWSAFSIRIAESAVNEQLPQFLKSISPAQIELMQRKIAMVWHRFAYATGPMMQDTLGATYAANRVLRRHVRNLLPVNAVEVDTRHTLDTVRRLTRGGVLPAPAWLGLDKVQGQNGTGLAWQGQPDGEWLGPLGHPQRAYRRFPVLNDAWHTILAWLHSRIPSTR
>Chlamydomonas_reinhardtii_Cre06.g278094
MAFVLQLAVLLAPFLCDVAAGFASRWRNVPQLQIPQGVVYNLPPFEYVNGALSIMQNPHLGTTCCLPLARTATPSPTKPIAPQVASAPPRTLATRTWMPGNPHEAVRKRCALARGTWCGGWMRQDPLPYKAVPRGSKECPNACSGWGNCNHDTGLCECPAGRDGDDCGKEFKRPCTDHHRGKGDVLRTEPASHIGPDGLDLDVTNLRWTASRCHGYCDDNVAACYCGEGSLRRIPAPPGAPPWTPPVQHGRPLADGCQPATSKTGLKSWGQVKYDDIYGPSGWCNNRTSAFECGCFQEIAHPCDGSVPMETTCMNQCSGHGECHFGYCRCHTDWYGSDCSRKKAGTPVEPPLQEQRPWLQQVTAQPPAANVLPLPGGRRRPLIYVYDVPPKYTSRMLQYRLLAHACLWRRWLDGNNTELTGWTYSVETMFHELLLQSEHRTFDPEEADFFYVPHYVTCYFWPIMGWADAPWWHAPYVDSRPMHGANMLTELHGWLRTNLPYWDRRGGRDHIWLMAADEGACWMPTAIYNTSIVLTHWGRLEANHTSGTAYLQDVYDRPVYGFQRWPGVDYHHDIEGHPCFDPKKDLVIPAFKPPFHFARSPLLGAPPLQRDILLYFRGDSGAFRLPQYSRGIRQRITDLSNRQDWFNRYKIVISHGGMVGGDYSEHLARSKFCLVAPGDGWSPRAEDAILHGCIPVVVMDGVQAVFESILDWDSFSLRIREDDAALEALPQLLASISPERLAHMQRHLARVWHRFAYTTGPLLNRSVTEHYTARQSEFEAASKPPEERQPDLRAIPATPPDHPFQPLRRLPNSDDDAFGTIMQWLFHRIPDTRGGDAGAAAAAAAAAAAAASAA
>Chlamydomonas_reinhardtii_Cre06.g278093
MFARLRSRSQRLLIVFGLASGCVLVCLWRTAEATDGERRGLASGLRSLLHFEMPAGAHISLPDPPKVLVAAAEPEDNSTRPHHHHEMDPEAALRRRCALVKGTWCGEFLRQVRLPARPVPRGRKECPNACSGWGNCNHDTGMCECPAGHGGEDCSKPVKRPCAHRHRNISNPNATEPVSSVGPNGLDIGPTTVQGWTASRCFGFCDEDVAACYCGEGRYARIPPPPGSPPWTPPVQRGRPLADGCQPNTDATGAKSFAAGGGTSWADIYGPNGFCNDPNKATRCGCFQEIAFPCDGSVPMETTCMNQCSGHGECHFGYCRCHKFWYGSDCSRKKADSGPLEPALHESERPWLRPVVAVPPAALETPPISTRPRPLIYVYDVPPDYTSRMLQYRNFGDTCLWRRWHDGNFTGITGYTYGIETLMHELMLQSEHRTFDPEEADFFYVPMYITCYFWPILGWADGPWWHAPNGLRVMHGANMITELHDWLRTKLPYWDRRGGRDHIWLMAADEGACWMPKAVYDTSIVLTHWGRLDPEHKSNTAYLQDNYTAKPESAFDAWRGVDFGDRIKGHPCFDPRKDLVVPAFKSPNHFPRSPLIGAPPLERDLLLFFRGDVGASRLPHYSRGIRQRLFHLAHKHDWYNRFKIAIGSGDSLKGDYSEQLARSKFCLVAPGDGWSPRAEDAILHGCIPVVVMDGVQAVFESILDWDSFSLRIREDDAALEALPQLLASISPERLAHMQRHLARVWHRFAYTQTPFLKATVDRTIHGYQHKLQEAKQEVLRDAPYQPVAHYPHADDAFGTIMQWLFHRIPDTRG
>Chlorophyta_37338_IRYH
CLATKGDWCGKFESQTPIPSTPTPRGSKDCPQNCNSVGNCNHDTGLCECPAGWAGPDCATPFKRPCTNMYRGPNDPLDQPKSHIGPDKLDLDIQAPGWTASRCAGYCDDDLALCMCGEGKYRRIPAPPGSPPGTPPVQWGRPLTESCMPKTDRHGVPVEWGGHGVEWEKLYGPKGWCQADHSPIFSCGCVHDGLHGHVCDLWSEMYCMSQCSGHGNCFLGFCKCHEGWYGMDCSRKKAGLKLEPAEYRPWNDLVTILPPAALDPPPLPTRLRPLIYIYDMPPAYTSRMLQYKIGADSCLWRRFGGSNDSFMLSMTYSIEIYMHEALMQSPHRTFDPEEADFFYVPLYITCYFWPVLGWADTPWWYAPLSLHRPLQGTNLMLEAKRWLQKHHPWWDRRGGRDHIWQAVADEGGCWVPTEIFNTSIMLTHWGRMDMDHKSGSAYEQDNYTREIDPEWTRFQPTDYRETFAGHPCYDPNKDLVIPAFKHPQHFMSSPLLGHPPLVRDILMYFRGDIGDGRFEHYSRGIRPKLFRMAYEGKWAEKYSIFIGTGHHITGSYTEHLARSKFCLVAPGDGWSPRAEDAILHGCIPLLVMDGVHAVFESLLDWDSFSIRVRESSLQHIPDILGAITDEQVARMQRRLATVWSRFAYAATPQMQFDLQRMYTENAHDRERTQPHPDHPYLPHKEYPRNDALQTILQWLYSRIKATR
>Chlamydomonas_reinhardtii_Cre17.g721750
MDAACTRSLGLVLLLLVLSDASWLPWTSEQELAASSSSSRRRTLLQIGFQVPKISIQLPLRQYLNGSNSGAAGAGSNRTDHSELAGAAGGEARRDEGDLRRRCAVAKGSWCGAYLRQDMVPYKTAPRGDKECPNACSGWGNCNHDTGLCECPAGRAGPACEREVKRPCTNRFRHPHEVNVNESVGHIGPDKHDLDIQAPGWIASRCSGYCIDHLALCTCGRDSKYRHIPAPAGSPPWTPPVQWGRPMTDGCMIGVDKDGNRIDWGRPHIKDSDLYGPEAWCNKDNPISHQCGCVWDGNGWPCDGSQQYEPFCPNQCTGHGDCHMGWCRCHPGWYGTDCSRKKAGMELDEGHLSRPWIKRTVDVPPASLRTPPLPTRPRPLIYIYDLTDYTTKFLQLRLGADACMWRRYSQDNSSFLLSMTYSVEAYLHETLLQSEHRTFDPDEADFFYVPVYVTCYMWPILGWADGPWWYAPLAHTRTMHVSNMLSEVHAHISSTFPWWNRRGGRDHIWLMAADEGACYMPTAIYNTSIILTHWGRMDLEHQSNTAYQQDNYNMAMPGEFKAWPGMDWQSRMRGHPCYDPRKDLVIPAFKSVDHFRDSPLLGGAPLVRDLLCYFRGDIGQARFPQYSRGLRQKLFHLWHKNDWAAKHKIYIGNGEMVRGPYSEHLLRSRFCLVLPGDGWSPRAEDAVLHGCIPVVIMDNVHAVFESILDWESFSIRIREDDAALEALPQLLEAVPPERVAKMQRNLARVWHRFAYATGPVMAAHLRRIAATSATAMPEMEAAQAVATLTPRDTPFRPLPAYPVSDDAFHTILQWLHHRINETRA
>Chlorophyta_6376_WRSL
IEASVFGFSLGGGRQLQQIGFPIPNIKHRVPAKVYLASKLLSGGSIVSHGSDRAEGIGREGYNELRRRCALVRGTWCGQYLGQELAPTRPVPRGSRDCSNDCSGWGNCNHDSGICECPAGRGGVDCGEELKRACSNRYRHPHEHNVTYAVGHLGLDKHELNPKDHGWLASRCYGYCIDDIALCICGYNSTYRHIPAPPGSPPWTPPIQWGRPMTDSCMIGHDKDGGVLEWGRPYIKYEDIYGPEGWCNKRMQPKFECGCAWDGNGWPCDGSNVHEAFCVNQCTGHGDCHMGFCKCHSGWYGNDCSRKKAGLEMDEGYLKRPWIKKTAVLPPASLPTPPSPLRRRPLIYVYDMPPAYHSRMLQYRINGDSCMWRRFADNNESFVLSTTYAVEVYLHEMLLQSEHRTFDPEEADFFYVPMYITCFMWPVLGWADYPWWYAPYAHNRPMHVANMILEVHEWLSTNFPWWNRRGGRDHIWLMAHDEGACYMPNVVYNTSILLSHWGRMDPDHKSGSAYEQDMYDMERPKDDELFAGWRGFTNWTNKTRPHVCYDRNKDLVIPAFKSPDHFSISPLMGAPPLERDILLYFRGDIGAHRMKHYSRGIRQKLFKLAHEGDWATRYQIYIGTGETIPGDYSEHMARSKFCLVAPGDGWSPRAEDSILHGCVPLVIMDGVHAVFESLLDWESFSLRIREDEAALAAVPELLMSVPPERLSKMQRSLARVWHRFAYATGPVLRERHLTMRAQIAGQHPAEVLKASHLLTYRESAFRPVNDFPFEDDAFGTIMQWLYHRINETR
>Volvox_carteri_Vocar20008669m
MYFSRAGWPAAACLPAALQSFLSIRQHVHTILLTCMAVYCNELMIKGYAAMDLVAGGIRRGLWGAQLQVSHRRQQLGFQLPKVKHDISDKVYIANRVSTEDDGHALRQRCALARGTWCGQYLQQQPLVPRPAPRGGKECPNACSGWGNCNYDTGICECPAGRTGADCGQELKRPCSNRYRHPHEFNVTTAVGHLGGDNHDLNPQEPGWLASRCSGYCLDDIAMCTCGLDSKYRHIPPPPGSPPWTPPVQWGRPMTDSCMIGHDKDGAVLEWGRPYIKYDDVYGPNGWCNSPKPVLNCGCAWDGNAWPCDGSRRFEPFCVNQCTGHGDCYMGFCRCHPGWYGQDCSRKKAGMELDEGYLSQRPWLRGTVVVPPASLPEPQMPTQMRPLIYVYDMPPAYHSRMLQYRIGSDACMWRRFSEANDTYLLSMTYSVEVYLHEMMLQSEHRTFDPEEADFFYVPMYITCFMWPVMGWADFPWWHAPLAHTRPMHVSNMILEAYEWLSTTFPWWNRRGGRDHIWLMAPDEGACYMPTVVYNSSIILTHWGRMDPDHKSGSAFDQDIYDKDLPVAQFKGWRGLDWMEKSRPHLCYNPEKDLVIPAFKSPDHFQESPLLGAPPLERDILLYFRGDVGEGRRDHYSRGIRQKLFQFAHWGKWAEKYKIYIGTGETIGGSYSEHLARSKFCLVAPGDGWSARAEDAILHGCVPLVVMDGVHAVFESILDWDSFSIRIREDNQALQAIPELLTAISPERLAKMQRNLARVWHRFAYATGPVMRSHYRASSENIVRNYPREILEASYKLSQRDSPLRPVTDFPFQEDAFSTIMQWLYHRIDKTR
>Chlorophyta_5358_RYJX
DGSHDLRQRCAVARGTWCGQFWKQEPLATRPVPRGSQDCPNHCSGWGNCNYDTGVCECPAGRGGPDCGEEVKRPCTNRFRHPHEFNASTVGHIGPDKHDLNPQEDGWSASRCYGYCLDDLALCFCGYDSVYRHIPAPLGSPPWTPPVQWGRPMSDSCMIGHDKDGTVIGWGRPYSDIYGPDGWCNALKSKTVCGCDWDGNGWPCDGTRQYEPYCVNQCTGHGDCHLGFCRCHPGWYGNDCSRKKDGLELDQGYFDRRWIQETAVVPPASLPVPAAPTRLRPLIYVYDMPPVYHSRMLQYRIAADACMFRRFTEFNDSYLLSMTYSVEAYLHETLLQSEHRTYDPEEADFFYVPMYITCYMWPVLGWADYPWWYAPFAHNRPMHVANMILEAHEWLSTNFPQWWNRRNGRDHIWLMAPDEGACYMPTVVYNNSIILTHWGRLGLDHASGSAYEQDNYDMPMPVDKFAGWKGLEWAEKARPHACYNPQKDLVIPSFKHPDHYQDSPLMGAPPLERDILLYFRGDVGAGRRDHYSRGIRQKLFRLAHDGDWATRYQIYIGTGETIQGSYTEHMARSKFCLVAPGDGWSARAEDSILHGCVPVVVMDGVHAVFESILDWDSFSIRVREDDEVLAALPELLVAVPPERLAKMQRTLARVWHRFAYATGPLLRRQYQRVAKHIARSNPKEILEASYNLGPRDAPLRPVLDFPFKDDAFGTIIQWLYNRISDTR
>Prasinophyta_9464_MMKU
CPRGCHNGGACNPVEPAAAGAAELGACRCSSGYKGSTCEDRDDYPCNYDYNEFIVSQCAGTCDKRYARCRRGEGSLYPDRELNSCVDKDVLERYPQWGGGPGRLQKADLWSRGGSGQHGGQSFVGWCDADPHLVSTGQQRVRTSCHPCRSDGLYGTLCHEQSQMYCTNQCSLRGECREYGFCDCQPGWSGVDCSILADGSSPSLAAQSRTRPLVYVYELPPKFNIHLLQRQPSPRLCGVRGYGLGNVTEFHSAAGASYSLEDLLHEGLLSSTHRTLNPNEADFFYVPVYGSCLINNFNFPNPRTRAHPLTRTVVVMRLYREAMEHIKRTYPYWDRYGGRDHIWSFAHDEGPCYAPKEIRPSILISHWGRTHPRPNSTTQFNPQKWDARPDIVRDEIGHVPCYDPTKDLVMPAYQRATSYASTSPLTPWFSGQAPKRDFLFFFGGDLGDPGNGIPESGPHRGPGAQHYSFGIRQQVATLLWGREAEGLKILPGHSGGYSHWLTRSVFCGAFPGDGWSARLESALLHGCIPLIIQDGIEMAWENVLHLSEMTLRISDLPRMVEIMRSVAPDVIRSKQEAIQRNWRRFTWTAHIRAEKERQR
>Charophyta_28048_KEYW
VEYRNAPWMVDAGEWFVKHEQKGQEDIKEIDERRYGQVCPNSCAGNGVCNYELGACQCFKGFSGIDCNEDEIHECNLPNDPEAEIQYPFGPPVSTTCAAHCDMHTARCFCGPNTTYPTRPVVAPCGFVSDTNGQKYDQLDLDGLFSTDAEKPGWCNANLEKVANHEQVPRVMCFNNYDGFNGEFSEIPVEPFCINQCNMRGDCISSACHCKEGWYGIDCSIPSSLVSPSELEQLSGVGGLPTDKWLEVFLRKSDFIEIGHTDRIIGGVEVEVPFEAVQRERPKPLIYVYDLPAALSSHILESRHWKYLCAHRLYADDNETITGTPWNYGHETAILEAFLTSPHRTNNAEEADFFVVPFMPACLTPQVDEAPHLQLHGHEAEEKVRPQLVMDFTLHILHHLRTEYPFWNKTDGRTHIWLYSWDEGSCHAPHAIQNSILITSWGNTMEVHNHSTSGFGFDNWEKITLSKRGVKECYDFTKDIVVPSLRDPAIINLDLMKRTFEERPHMFCFRGNLGEAFGGREEPEFSLGIRQQVAKYFASVKDKDGKLGEKGKDGVIVAPEAADWSVYAEELSRSRFCGVFPADGFSPQLEDAVLHGCIPVIIQDGIHLPFESFLDFNDFSIRIAEADIPDMITILESIPELRVRALLDNVKRVWQRFNYRQVWEWELARRKLKLGGQSPPWAQFVDALDKEQDDAVATIFRILRYKLDND
>Charophyta_13067_RPGL
GRHLAGICAASCHLDSGVCMCGGTAKFPERPVSSPCGLARDRGGEIRWSQRDPEALFADDGEETGWCNLTPQSEAARWHLSKESACECRIDGFSGRLCEAVTEQVCVNQCSDRGECVGGFCQCTGDFYGVDCSIPSALTLPESEKGMPLWISLADKKKKARIPSSDAESALPDPRVGRRLTQREGREETKGASPKAQPATAAAKFADERRLLEEGKPREEYSEEATMELWRRRPLVYIYDLPVEFNVQLLQGRPWKEQCVLRSYDSQNRTLFNHHQRHGLEMALYESLLSSPHRTTNGEEADYFFVPVLGSCLMERANDSPRLDIPAAIEGQRSLFVMRQYLRALDFIRQRFPFWERNAGQDHLWAFGWHEGACLAPAALRNSTLLSHWGNTGEKHSGSVTIFPEDSWQDVPREVRGDHICFDPRKDIVMPAWLPPNVDQMSERYWSIPFAEREHLFFFAGNLGYSFASGPQNHKFSMGIRQAVAHAFSSVPNVHGRLGVLAEEGVTVTDKANLRSGTEMARSRFCGVFPGNGFSSSLEAALAYGCIPVIVQDGIELPFESFLAYDRFSVRVREHDIRRILDIIKAIPVAQAIALQEAVQRQWQRWSYRSLLGQEAQRQRKRRGERGEARAQEAAQGGTSHEEAWAFGVTLLRGDDAVATLLQVLHYKLHNDPWRRR
>Charophyta_8235_JOJQ
WRASAWQAPIGPWLAECGVRAQPVSVLEALHGESCPGECSLRGTCNAELGECRCQLGYRGRDCGERAEQRCRAPPPDTAPPPLEEGEEAQGQLPEALDVASPTGHHLSAVCAAECDLQYGFCRCGKGSVYPERAAPAPCGLALDGGGGVAFDGGGVVQWSRLEVGALYGNGSWPGGWCNAVPGSAAPSVAQRCKCRYDGRVGALCEVPVEAFCLNQCSGNGECRQGFCQCAGDWFGADCSVPSALTLPERLPPWIPPHGPAQEGGTHSLRGGAQERGRQVQRPRPLIYVYDLPPEFNTELLQGRQWKEACAPRLYDAQNRTVFAQRHAHHHALEVVLYEALLSSPHRTSNGEEADYFYVPVLASCLVERAGEAPAVDLPERMGGLRSWAAMDLLRRAQRHIRAKHPFWERHHGRDHIWALGGDEGGCLAPRSLANSTLLSHWGNTQQAHRGSTTTREQERWDALPISLRGAHPCFRPAQDVVLPAWLPPNPEQMAERYWARPASQRERLFYFAGELGYNFAGGRREHRYSMGLRQALAHAFASVPNRQGRLGQLHREGVLVTPQRGAEHGAEMARSKFCGVLPEDGFSSDMEEAVLHGCIPVIVQDGVQLPFEAVLNYSHFAVRIPERHIRTLPEILQAIPEERVAHMQEAVQRVHARWGYHSWAVLEAQRQRAAYGHSEAWAFGSSLARGDDAVATLLQVLHYKLHNDPWRKEAANGTDSLHKDFGLPKACLVN
>Charophyta_3996_MFZO
WRGASWKAVIGQWLADCACAGECNGRGVCNAELGQCRCPLGSAGQGCSVVVEQTCRPLLPPPSPPPPQEDGQEAEDEDLLKPPADLASFDGQRLAAICAAQCDTQFGFCFCGSRGSFPTRPAPAPCGLARDRFGNILWSQVEESALYGNGSVQPGWCSRQPEPGLLGGRSPEAGCECECRYDGFGGPLCDTPVEAFCLNQCSGNGECRQGFCQCKGDWYGADCSVPSALTLPEQLPPWMRGSGKQRGGRKLLAGGLRDPERQVQRRRPLIYVYDLPPEFNVGLLQGRQWKESCVPRLYNEQNRTVFNLKQRRAWEVALYEALLASPHRTGNGEEADYFFVPVFGSCLIERANDSPATDIAERVGGQRSWWVMELYQRAQRHVQEHYPFWNRQQGRDHLWALGWDEGGCLAPSVLRNSTLLSHWGNTMQRHPQSVTSLRADRWDEAPKDLRGAHPCFAPAKDIVMPPWLPPNPELLAERYWTRPVAQRKRLFYFAADLGYNFANGSKQHRYSMGIRQAVAYAFASVPNLQGRLGVLHTDDALVTSERGPDHGAEMASSKFCGVFPEDGFSSSMEEAVMHGCVPVIIQDGVQLPFEAFLHYPAFSVRIAELHIPKLVEILRAIPEEEVVRMQQALQAQWQRWGYHSVLALEGQRQRQRYGHHEAWAFGNSMLKADDAMATLFQILHYKLHNDLWRKEV
>Charophyta_5598_QPDY
VFYRGAPWRTYIGQWLEGNEHSASLTVEEPRYAKPCPGDCIGRGVCNHELGICRCMSGWKGDACDEHDLYPCNYEGTPTEKFGGWVFSRCAATCNQRTHTCECGQGTKHPGRVAPQPFGFVHFNGSYMDHDPEFLYGTSAEAMGWCNADVEDLASGRVKTVPHTGCYYDGYAGRLCEILTQQFCINQCSLRGDCLHGFCKCREGWYGLDCPVDYETEAEAMLPDVLELPQGGQEENANAVGVLDSRGKAKRRLQQGNIAGMAKMMQEQAGKTAVAEVHRKRPLIYVYDLPPELHMHHLQKRIKAGLCATRWYDLDNVSKRHPWVFGSEVAILEEILSSEHRTLNAEEADYFLVPLLGSCMALLANNSPRYFLENSHSYLMARQYKMAYDHIRYTYPYFDRHGGRDHLWVNAHDEGACSLPKEIKDGIMLTQWGNTAKDPKSSTSFFVDFWDNVPESFRGNGPCYDPAKDFVLPFHVNLGYDIIQTRGMYRKYEERPRLFYYAGNLGDIHDMSRPLNRRYSWGVRQEVAKYFRSRPNDVNNKTNVLGLLHEPDVEVTHVMSTTYHEDLSKTKFCGAFPGESWSARVEEAVLNGCIPVIIMDGIHQTYENILDYSQFAVRIAEKDIPNMVKILRAIPEAEVRAKLEVVQKMWARFTYRGSFILEAQRQRELNRGVPEPFDMLPELLQGDDCLQTLMQFLHYKLYNDPWRLEL
>Charophyta_632_QPDY
GTCNAELGVCRCFSGWKGESCEEDDFYPCNLPPIPNFPKGIWLPTVCAATCDNRTSHCICGPETKYPGRTASFPHGFEYLNRTVSVQDPDPALIHNKSSTYPGWCEADPAEVESRVQTVPANWYCPYDGWTGALCHIPVDQFCPNQCSLQGECHQGFCKCHAGWYGVDCSIPSAKAEVQQGNARWPPMPLGDSALRMSTEENRVRVEEADRRKNAIGEVKRRRPLIYVYDLPPDFHAHQFQRRHARQICGSRQYGESNSTLWPMHSLYAAEIFIFEYFLQSEHRTTNADEADFFYVPVLEICLHWRADEQPRFMMQDFPGKRPHIAAHHVKLAFEYIRQAFPYWDRNNGRDHIWTFFWDEGACAAPKEIWNSIMLVHWGNTAKFPKSTTAYGRDNWGFTPHNFTGGHPCYDPAKDVVLPALKWPVPNVLKQKLVDRPFYFNGNLGLEYDPGRPEPKYSWGIRQTVARYFSSEHNRKGEAGVRVSHLKTSRYFDELASSRFCGVFPGDGWSGRMEDAVLNGCIPVIIQDGIHLAYENFLDFSQFAVRIPEADIPNMVNILRAIPEEEVRAKLRAVQRLWPRFMYKRGFIAEAERQRALGRELGPWVDLESMLPDEDAIATLLQILHYRLHNDPWRHESKDCRRESGLPFGCTSS
>Charophyta_12974_GGWH
CYCGAGTPYPDRPAPYPCGLATKENGEPNIHELNLDDLFSQNADRPGWCFASPEQVMSNKARRSCDCTLDGRAGRTCDVPLEAFCINQCSLKGACLHGFCLCHAGWHGIDCSIPSANAISSLLPPPHAMASPDKRPRPAPLRAPLPPWLRTSVDPREDCREQGQRLAWAQGAGAAGMVSVALTRKAPLIFIYEMPPEFTVMHLEARTWRAMCSRREYGDVNQTLMFTGQLYSAELAVLEGLLSSHHRTTDPEAADFFFVPVFGECIVERGPDDSPNMNMREQGNVRVHYAATVYRKAQRHIAAYHPFWNRHHGRDHIWFFGWDEGACTAPSDIWNSTMLSHWGNTNTKHKGPPSQYGADIWNNMGPDIRNPSQLCFEPAKDIVMPAWTSFPAINSMSPQRPISERTILFYFNGNLGQDFRPGRPEPGYSMGIRQEVGRLFSSVPNVNGSLGSLWEQGVVVTHLRSMGYEEELSSAQFCGVFPGDGFSARMEAAMLHGCIPVIVQDGIYMSFENFMDYSAFSVRVLEEDLPRLLQILKAIPLSQRQSMQSSVLALRLRWSYHSVDRLEVERQRQQGKPIHDPWLQTVEGISPSEEDAMDTLFQMLAYKLDN
>Charophyta_7986_BHBK
CGNNCNGRGVCNERRGVCSCHMGYKGPDCGELEDFPCNNKVEADMPIGFWVHSMCAADCDRRTGRCLCGNSTPYPMRPAPYPCGLTKKPNGEVEWRIPIRDTLYSSDPAKLGWCRASPQEIMQGKAQTTCACMYDGNEGMACEQVVEPYCVNQCSDHGTCINSGFCQCHKGWYGIDCSTPTAEQAVKMLPLEGPEEGQAGTMLPAWLHGTTTGDCPTAQAEGDRPEMTRQGHSTVLRSKLRRTPLVYIYDMPPEFTVMQLQARTWKGQCVRRLYGGANETHYQFGQLYGAELALLEGLLASKHRTSDAEAADYFFVPVFGQCIAERGPDDSPAMNMKHVENIRVHYAAEVYREAQRYVASKFPFFNRSKGRDHMWFFGWDEGACTAPKDIWPGVMLSHWGNTMNPHTGSQSQYGHDTWNRTMGPDIRDPDQPCFEPAKDIVMPAWTTFRSLTSPSVQRPVGERKVLFYFTGNLGLNFDPGRPEPGYSMGIRQRVGELFSSSRNVNGSIGSKWEEGVVVSHLHSFNYGEELANAQFCGVFPGDGFSARMEAAMLHGCIPVIVQDGIQLTFENFLDFSAFAVRVAEADLPSMLDILKAIPMERRVEMQRHVLKMRLRWTYHSVDRLELQRQQRLSRPMVDPWLETLQRVDAQEEDAMDTLFQILAYKREQETWR
>Charophyta_62789_WCQU
APVVWRGVPWQPSVGSWLQEHQDRETDIVACEEFFGGHRGCGEHCSGAGVCDQSTGECRCLIGHKGRDCSELEDVPCNFEATAEWPIGWWGHSMCAADCNRRTGRCYCGPITPYPDRPAMYPCGLEKKPTGEPDWMKVNPEELYHRDRERPGWCFATPKQVQEGRARAHCPCQYDGWEGLTCETPVEAFCISQCSLHGTCISGFCMCQPGWYGMDCSIPSAKTTELLLPPAAETRSSDTIPPGAGTSGMVPPWLKEHSAANPGACLGSQTEGARAEAVREGRQLAVRGIPRVRPTVYVYEMPTDFTVLHLQARTWKFMCATRVYGGANETHFTGGQLYGAELTVLEGLLASGHRTTDAEVADYFFVPVFGECIVERGPDDSPNMNMRHVNNVRVHYAATVYREAMRHISTKYPFWNRHGGKDHIWFFGWDEGACTAPSDIWSSIMLSHWGNTGSPHTGSTSQYGADIWNNTMGPDIRNPEQPCFDPSKDIIMPAWTTFSSIHSNSVFRPVGQRSTLFYFNGNLGKAFDPGRPEDGYSMGIRQRVGELFASVPNKEGRKGTLWEEGVVVTHLRSPNYGEEISNAQFCGVFPGDGFSARMEAAMIHGCIPVIVQDGIWMSFENFMDHGAFSVRVAEADLPNLLNILKALPMERRAEMQKHVLSMRMRWTYQSVDRLELQRQQILQRPIVDQWLQEIQKMDPDAEDAMTTLFQILAFKLENDPWR
>Charophyta_4318_SNOX
YRGATWNKEIGQWLAHCGIDESEPIRIEERIFGNTCGPSADCSGRGVCQAETGKCQCAHGYAGDDCEKELTFECNFLETVNAAEGRPFGKWAVSICPTYCDKRRAFCFCGKEGKYPERPATERCGFSEELDDWSNHPTTARLYTEDRGWCNIDPTHNQAPIWAMSFRFCSCPFDGFTGLLCSVRHMAYCFGECGHGKGECDMGFCKCKPGWYGADCNIPTFQLLAGSVENGLQAADASFPDWLRPKKYSRSPEGPETLGKLSELATENSPERKYASLPVWKKRPLIYVYDNLPYEFWIHVMQGRHIPHSCRPWFYGYSNETQFEPWLYGHESVFIERMLRSTHRTTNPEEADYFFTPVLGACINSRADENPDYDMQKRFQGRRSNFVADFYERAREHIQMNFPFFNRSQGRDHIWMFPWDEGSCIAPQSVWPGIMLTPFGNTMQFHKSSTTAYLADSWDFMDRNVRGDHPCYDPTKDIVIPAVKVPNIAHLQAKLWSRSFDSRPNLFYFNGDLGQNFSPGRPEETYSMGIRQKVAHYFASVPNKEENFGVKREPGVVVTNQKSHSYALELSSSRFCGVFPGDGFSARMEDTILHGCIPVIIQDGIHLPFESSLDFESFAVRVEEKNIENLIEILKAIPEEKVRSMLSVVSSLWKRYYYFKQVIVQGEREQERQGVTTDWYREVSALEGDDAFDTILQTLHFKLLNDPWRKDHP
>Charophyta_9738_RQFE
KAVAYRGASWRAAVGHWLKECGSATKAVNIEETFFQEPCPGACSGNGVCDHQLGQCRCQLGYNGSDCTGSAVNPCNLNVDESKPFGDPIHSLCPATCDARTARCYCGQESPYPNRPVVMPCGFQHDQNTPPDFNKFDRELLFGTDPARMGWCMADPEKVQSGEQKLPFVCYNNYDGFDGMFSDVPTTAFCINQCTSPVNGQCHQGTCKCHNGWYGIDCSLPTSAKVQEGAYTPWLMGKQMELSPQGARTLASLDRKRPLIYVYDVPRKFTSNLIAGRNWKAACATRLYFPNGDMNHNSGWAYGAEIAIYESMLASPHRTNNPEEADYFFVPFLSSCLSFQVDDSPSLTMVADTPETRLRPNWVADWILELLNFIRTEHPYWDRYQGKDHIWMFMWDEGACHTPIAESIILGQWGNTELEHPGCQTAQMGDKCENLPKAKFGDRPCHVPSRDIVVPPRRSVELLDNELRVSPLENRPNLFAYWGDLGAAFDGRPEEEFSMGIRQKVAAHFSSQENKDGKKGSLWEEGVIVEHLPISDGKGLETSKFCGVFPGDGFSTDLVDAILHGCIPVIVQDGVEMPFESVLHYPSFSVRIKESSIPSLLDILKALPEDRVRALWRRVQSVASRFFYSFPLELEMTRREVETRKLPPWADTARALQGDDAFATILQVLEYKLYNDDWRNKHNVMKRKSGLPKKC
>Charophyta_36562_YSQT
VVYRGAPWRKAVGQWLRQCGRAASAAVQVREVLHSTPCPNECEGRGICNHDSGWCRCPHGFNGTDCSGLDDFPCNLPPEPTFPYGAPLHSTCVAACDQRKARCFCGPRSPYPRRPAINPCGFPIKENGWPNYAVDHLEQLYSANHTHPGWCMADPNLVRSGEQKLERQCYNNYDGAHGKYSDIPVEPYCVNQCGGPQFGTCVESFCKCNLGWYGTDCSIPSASAPLPVAQQSLSPDQVPPWLRDGPSLKSPSTRDQVPIEEENGFSQETHLEEEKGQRVLVRTAMRPLIYVYELPPRYSSHLLEGRHWKFNCAERLYTPSNTTEFNPRYLYSAENILYQAFLSTPHRTTNAAEADYFFVPFLGSCLIHQADDSPRLSLHNFAHFPEGFLPEQIVRPNMWMDRALEVHHHLVTSYPYWNRTQGRDHIWMYIFDEGGCYAPQAIWNSIMLTPWGNTGSHHPGMTSAYAGDNWAVVPVGKRGTHVCYDPKKDIVVPSFKDPLFLKPHLMARGYNERTKLLFFRGNLGKAYERGRPEDNYSLGIRQRIALLFGSSKNSTGQTGDLSESDVVVEFGSSHSYAEELSTSKFCGVFPGDGFSARMEDSMLHGCIPVIIQDGIELPFESVLDYSYFTVRIKEDDIPNLVRILRSIPEARVKTMLEWVQRLWSRWFYRSVIEQEEARQRSFVGSTPRWVENYQGMKGDDAFATVLQVLQVKLHNDVWRVQ
>Charophyta_13675_WCQU
VVYRGAPWRRTVGTWLERCDGGATKADFPELRHFLGCPGQCSGQGTCDSSVGQCRCRKGYNGSDCTGLQDNPCNMPPLPGYPMGGHIQTICSAECDHRTAMCHCGEKSPYPSRPVIQPCGFPLNEWGGVDVTRLDPEQLWSTDPAAVGWCMADPGQVEGGQQKLRAPCCAPSWGLLGQEPSPAFCINQCTGPQYGRCDNGFCVCNPGWYGVDCSIPKPSALATQELKHPPWLRLSELGQATGGVLPQAPRKQQRPLIYVYDLPSKYTTGLLEFRFHRGNCVSRLFGPSNVSEHNDGYMYGSEMMVLEGLLSSPHRTNNPEEADFFFVPFLSACLMMQADDNPGLALTRYVKPGQEPVRPNMVADWALEVHRHIKTEYPYWDRNEGRDHIWMFLFDEGACYAPQAIWNSIMLTHWGNTEAVHKGCQSAWMGDQYQKVPKEKRGDHVCFETEKDIVVPTRKPPSFIPTDLRTRGYDERPLLFYFRGNMGKAYDSGRPEDKYSMGIRQKVAYYFSSTPNKTQHLGELAEPGVVVESGRGTGTYKEKLSSAKFCGVFPGDGFSSRMEDSVLQGCIPVIIQDGVQLTYESFLDYESFAVRILEEDIPNVSSILKSIPETRVRAMLATVQSLLPRFFYRFPLEMYAALEQETTGVPPPWRNSYEDLTGDDALQTIIQILHYKLHNDKWRKSDKVNNKVFGLPENCAIGAA
>Charophyta_7984_WCQU
VVYRGAPWRPLLGTWMQECEGRADKIALVETFYNQACPGECHGNGACDYETGQCNCRRGYNGSDCRGLDDNPCNMPSVEGFPLGLYIQSICAATCDHRMAQCFCGDATPFPRRPVVAPCGFSRHADGGLDITRVDQEQLFSTDPERPGWCMADPEKVARGEQKLERLCYNNYDGAYGDFSEVAVKAFCISQCNEPRHGACDRGFCLCKPGWYGVDCSTPSADAIEQKPFNPPPWLRALPEESLRRAPEGGVVSAVRQQKRPLIYIYNLPQKYTSGRLEGRHWKYNCATRLYDPENNTDFNPRWMYGSEIMVYEGLLSSPHRTNNAEEADYFFVPLLGACLMAEVDDNPRTALVNHARRPEEMVRPNLMADWALEVYEHIRKEYPYWDRNQGRDHIWMFLFDEGACYAPQAIWNSIMLTHWGNTEAVHRGCQSAYVGDFCHSVHQEKRGDHACYNPLKDIVIPTRKAPQFISKELRTRAYHQRPLLFYFRGNLGSAFQDGRPEDKYSMGIRQKVAKLFATVANKEGNLGEATTEGIVVETGQDGRQHYNDKLSSSRFCGVFPGDGFSARMEDSILLGCIPVIIQDGVELPFESVLDYESFALRISEKNIPRLAEILQSIPEKRVRAMLASIQSILSRFFYRSSVEITAEQQQELSGRRPAWASNYEDLTGDDALDTILQVLHYKLHHDSWRRAKDKNLKKPSGMPQHC
>Charophyta_43150_RPRU
VVYRGAPWRTLVGMWMLECDAKAEALDVREAFYGKECPGNCNGNGACDYELGQCRCNIGYNGSDCAGVEHNPCNLPSSEGLPYGGYVMSTCAASCNFRNSHCFCGERSPYPERPVVAPCGFALFENGGMDVTRVDEDQLWSKDPERPGWCMADPFQVAQGQQKLQRECYNNYDGGFGVFSEQKVLSFCVNQCNGPRFGHCVEGACLCKEGWYGVDCSIPSALAIPKLPWNPPPWLKAASSGATATQRKQLRPLIYVYDLPRRFTSQLLEGRQWKFNCAIRLYDSVNYTDFNPRWMYGAEMLLYESFLSSPHRTNNPLEADYFFVPLLGSCVIAEADANPRMALSNHALDHTSRVRPNMMMDWALDVQHYLRTTYPYWDKHQGKDHIWMFLFDEGACYAPEAIWNSVMLTHWGNTGSVHRGCQTAYAGDKCETLHKEKRGGHPCYNPMKDIVVPTRKAPSFISKMLRTKEYAERPNLFFFRGNLGASFEWGRPEAEYSMGIRQKVAKYFSSEKDKNGELGSLSESGVVVEVRGKRDYNEELASSRFCGVFPGDGFSARMEDSMLQGCIPVIIQDGIELPYENVLDYESFSVRISERNIPNLVKILKSIPEERVRAMLKSVQSLLSRWFYRSALEITASQQQEETGKRPDWASTLEDLNGDDAFQSIIQILHYKMYHDSWRR
>Physcomitrella_patens_187754
MGIHWWSWQVVVPGLSLVVLVVATHLFVTPLVPTFSVDPNALVIHRINGTYEWNAERDRSCEKEHGAVVYRNATWKADVGCWLSQCGNSSFPIPVVEKFWRNSCTFECDGRGVCNKELAQCRCSVGFSGVGCEKVINRKCNKGVTDEQPYGSWGVSVCPGFCDKRTAHCLCGNTTKYPDRPLAEACGFHSKGNTGEIDWTKADTDYIYGNKSYQGWCNLDAEDVHDKNIRVKLPQCDCKYDGQWGVVCESPSESFCINQCNLNGICHQGFCACRKGWYGVDCSVPSYLPPPVQRPKWLPQEAAPDVSDETNRISVASNIMKKRPLVYVYDLPAEFTTQFLQGRHFKFECVNRLYDVDNATIWTENLYGAGIALYESLLASEHRTTNGDEADFFYVPFLQACIVEQGDAAPHLTFQGKYMGLRQYFAGDYSKQIYFHIQQNYPYWNRSAGRDHIWFFPWDEGACSAPKEIWNSMMLSHWGNTNAKHKASTTAYRADNWDLIPPEWRGDHPCYDPAKDLVLPAWKFPDPYPIVQNLSSRHRQDRPTLFYFNGNLGSAYDNGRPEPGYSMGIRQKLAAEFGSQPNKKGLLGRQAVDDVVVQAQRSPQYKLELSKSRFCGVLPGDGWSGRMEDSILSGCIPVIIQDGIHLPFENVLDYESFTVRVAEDNIHNLITILKAINEAQVDSMLAVVRGLWQRFTYHYAVKLEANRQKLKLNKEDLWASVQNSLTGDDAFSTFIHVLEYKLHTDTWRSEMKQPLKNYGVPDNCR
>Arabidopsis_thaliana_At3g57630
MFSHQKWKFSWSQIATVASVIVLVSLVHLFLGPVVPSFDSITVRQAQNLCGPSNESISQVTKNSSQSLVVVAFDRRFPADSHGAVVYRNASWKAEIGQWLSSCDAVAKEVDIIEPIGGRKCMSDCSGQGVCNHEFGLCRCFHGFTGEDCSQKLRLDCNYEKTPEMPYGKWVVSICSRHCDTTRAMCFCGEGTKYPNRPVPESCGFQINSPTNPDEPKMTDWSKPDLDILTTNSSKQGWCNVDPEDAYAMKVKIKEECDCKYDCLWGRFCEIPVQCTCVNQCSGHGKCRGGFCQCDKGWFGTDCSIPSTLSTVGEWPQWLRPAHLEVPSEKNVPGNLINLSAVVKKKRPLIYIYDLPPDFNSLLIEGRHFKFECVNRIYDERNATVWTDYLYGSQMAFYENILATAHRTMNGEEADFFFVPVLDSCIINRADDAPHINMQNHTGLRSSLTLEFYKRAYEHIVEKYPYWNRSAGRDHIWFFSWDEGACYAPKEIWNSMMLVHWGNTNSKHNHSTTAYFGDNWDDISDERRGDHPCFDPRKDLVIPAWKVPDPYSMRKNYWERPREKRKTLFYFNGNLGPAYEKGRPEDSYSMGIRQKLAEEFGSSPNKEGKLGKQHAEDVIVTPLRSDNYHKDIANSIFCGAFPGDGWSGRMEDSILQGCVPVIIQDGIYLPYENMLNYESFAVRVNEDDIPNLINTLRGFSEAEIQFRLGNVKELWQRFLFRDSILLEAERQKATYGHEEDWAVQFSKLKHDDIFATIIQTLHFKLHNDPWRREQAVNRTKDYGLPQECLHKTS
>Selaginella_moellendorffii_XP_002994198
MLKKLGASGSSWRQIAAVIAVVSVLSLTQMLFVEIVPIPWISTPKMPLKSSPVAAAVAYRGARWRAPIGQWLRQCDFSKAAIKTTERLFAKSCEEDCGGNGVCNRELGTCRCFHGFKGKSCQEFENFECNNPPAKEWPFGEWRVSICPASCDKRRSMCFCGEQSLYPQRPVAESCGFFINDTKPVDEVDWAKTDFEIVYANATQNNSIGWCNVKPEDHYSGKVRLKPHCDCKYDCSWGLLCETPTECSCVNQCSGHGVCRGGFCQCQSQWFGIDCSVPSTDVPSISWPDWLRPATLSVPQRSSESDDQQVQEISVEKRRPLIYIYDLPAEYNSHLLEGRHFKFQCVTRVYDGVNATFWSEYLEGAELAFLEGLLASPHRTMNGDEADYFFAPVLGACAITRADDAPHFSMEKHMGLRGYFSGELYKNAYMHIKEQYPFWNRSSGRDHIWLFPWDEGACSAPKEIWNGTMLVHWGNTNSKHKKSTTGYFADSWDDIPKEWRGDHPCYDPLKDIVLPAWKNPDPRSVAERFWSRPREERKTLFYFNGNLGKGYDFGRPEDRYSMGIRQRVAEEFGSTPNNHGKLGRQAAPDVVVTPQRSDDYAKELSSSRFCGVFPGDGWSGRMEDAVLHGCIPVIIQDGIHLPYESLLDYESFTVRVAEDKIPELITILRNISNAEVESKLEAVRGLWQRFVYRDAILLEARRQKKDWNHYQDWAQQYETLLEDDVFATVIQALHYKLHNDPWRAKLPKREWGIPPSCGINRA
>Charophyta_39644_YLBK
SRPNALTAVSDHGRSVWHGATWQPHVAAWLASRCGASPYPQATATEVITDEGCPRGSSCGNGGCCIRGIERCSCPMGWKGRTCAQDDVYPCNRGVTPEWPVGVWTLSMCAATCNEKLGRCLCGPTTKYPNRPATFPCGVAKDENNVPKLQIPDPLPLFANDDATNPGWCNADPISVMAANHKIDCGCNHDGQVGRFCEHPTEMFCINQCSGQGVCNGGFCECHSGWRGVDCSLPSESTRWSDPPPLWLLPPGEQKNERSNLSTLDPAARAAVAKASWQLLGAQPANDGAKFLGQQTLEIVRPRPLIYIYELMPVFNTHQLQGRKWKFFCATRVYGETNRTEWNGFILYGTESAVYEGLLASPHRTTDPTKADYFYMPVFGGCVMARGPDDSPRFDMSKFGNLRTYYAAQQYEEAFQHISKSYPYWNRTGGKDHIWLFPWDEGACMAPASIWSSIMLTPWGNTMAKHNYSTTAFASDIWSAIPESLRGTHPCYDQQKDIVIPAWSTPSDAHLTSKYWQRPVSERTTFFYFNGNLGDKYENGRPEEDYSMGIRQRVALYFGSSPTKTGQLGKLQDADVVVTSVRSEAYSEELSRSRFCGVFPGDGFSNRMETAMMHGCIPVIIQDGIHLPFESVLRYPDFSVRIPEANIPQMIAILRAIPLGQVEAMQAAVARQWGRWTYLSVVRQEGQRQREAHPGEGEDRWIAAAEELSGNDDALETIIQTLHFKLHNDPWRK
>Charophyta_2074_YSQT
FRGAPWKAEVQAWLRQCWPEKGSGTPIPIVEELPSKQCPSECSGNGVCNHELGECRCRLGYKGPACSDDDLSECNLPQVDDFELGPWLMSTCTGHCDKRTALCFCGPRSRYPQRGIRNPCGYKLSSQGGFDPKKADHEFLYHNQTGFCNLAPDTWTSDEGVRQRVLRRLCEGCHDGFDGPLCSEVVEAYCPLQCSGHGTCHRGYCQCRDGFFGMDCALPSALTPPPLLPSPSDAPGRSLTEIAAEEPSPTVSSSSSAASRRSVTKPRPLIFVYDLPGEFAVHLLEGRKANGNCVPRLYSPGNITRYNSYWLYTMETAVLESLLSSPHRTTNPEEADYFYVPVLGGCATIRSEDSTTTRTEPYLFRRSYFSAAYYDRAQKYISVRLPYWNRTGGRDHIWNFPWDEGACWAPRSIWPGIMLSHWGNTMAKHKGTTTAYGADSWDVIPEAFRGRHPCFDPVKDVVMPAFKEPLDTHLKPRLWLNTFEQRPTLFYFKGNLGSAFGGRPEDKYSMGIRQTVAAFFASTPNKKGQKGSNWAEDVTVSNVGTPNYGKELASSRFCGVFPGDGFSARMEDSILAGCIPVVIQDGIFMAFENYLDHTQFTVRIKEKDIPDMVSILRSIPEQRVRQMLAAVQGVVSRWYYRSFIISESARQEKAKGGRDRWRLVEDSLPGDDATDTLIQILAYKLNHDEWRKK
>Charophyta_12452_RPRU
YRGAVWRPQAYHWLTKCWAKHSAEPPFIVEEVLHNKQCPNECNGHGVCNHETGECRCQMGWKGMDCGEDDVYECNLNGTKEWPLGTWLPTICAGHCDTHTSRCYCGEGTRFPKRPLRHPCGFLFDKKNNKFDLGHVDRKVLYHEKYGYCNFDPLAKRTKEETEELLALTIDSGCGGECMDGLSGEKCAVPSQAYCVAQCSGNGDCLSGHCKCKDGFYGMDCATPSALSPQTKLKNSLFLHGLPSPPKAEDTTQPALRVEPVLTDDTVAVSRRRPLIYVYDLPREFTTHHLESRIFKFYCVPRLYTDFNTTLYNSGWLYSMEMAVVESIMGSSHRTMNAEEADYFFVPMMGGCIQVRADENPRMFMQSPLKYQGSRPYFAADFYLGAQEHISQHYPYWNRTGGGDHIWIFPWDEGACSAPKAIWPSILLSHWGNTMTKHNYSTTAYPADSWRNMPLEYRGAHPCFDPSKDVVMPAFKMPSSDHLKKRLWERPIQQRTTFFYFNGNLGRNYGGRPEPEYSMGIRQRVAAFYAHAEDKTGLGPLRFHPNVKVSAQRAIDYSEELASSRFCGVFPGDGFSARMEDSVLHGCIPVVIQDGIEMAFENFLDLTNFSVRVAESDIRLTIDILQAIPEERVQRMQEAVSRVALRWYYRSFLLMEEDRQRKAKRPQSEWEGPLKDWLGDDAIDTLIQILAVKLENDPWRRTLAKQ
>Charophyta_14007_QWFV
DDNPACLFSGAPWKPEVYRWLSSCWQEYLQEEPPALQETLYGKPCPSDCNGHGVCNHELGECRCSMGYLGPDCSAEDVYPCNLNATDGYPHGTWTATMCAAHCDTHTTRCVCGPGTKFPTRPVVHPCGFQFLESTGSHNLSQVDKSLLYDKENGFCNVETQGAVVHPGCGACPDGYLPPLCSKAEAFCINQCSGNGECDTGHCKCRDGFYGMDCSAPSTLSPSSGLSNAKFLSGAALPGQAETTPPLKVQGDVITVHRRRPLIYVYDLPREFTTHHLESRTLSWYCTTRFYDGDGRSTDNALWLYGMELAVIEGILSSPHRAMNADEADYFLLPLMGGCAHVRAADSPRVSVDTVFQSSRAYFAADQYQRAYEHVMQEYPYWNRSGGRDHIWIFPWDEGACGAPKTIWPSILLSHWGNTMSRHNYSTSAYWMDTWKPIPLEFRGNHPCFDPRKDIVMPALKLRNAQALRDRFWERSLEERTTFFYFNGNLGRLYGGRPEPEYSMNIRQRVAAHWSHEKDKSGLGPVTFFENVKITATRSPNYEEELSRSRFCGVFPGDGFSARMEDSILSGCIPVVVQDGVEMAFENFLDHSTFSVRILENDIPRMMWMLLDLPDDHVRSLLRNVSSVALRWYYKGYLQLEGERQRKGGKEPADYLAPLDEWKGDDAMDTLIQILAYKLDNNPWRK
>Charophyta_6683_GGWH
LYNGAPPAVYHWLTTCWSKHLEGEPFTVREILHNKKCPGDCSSHGVCNHELGECRCSMGYKGLHCSEEEVYPCNRNATAGSPYGDWLPTMCAAHCDTHTTHCYCGPGTKFPNRPVTHPCGFPFNKKTRAHDMTKVDKTLLFDAEKGYCNVDREAAVLGNVYQYPGCHDCPDGFEGFLCEGRVEAYCINQCSGNGECVIGHCQCRDGFYGMDCSSPSTLSSPSGIGNSQFLHARPRPGQPEPPYPVARGISIQVQRHRPLIYVYDLPREFTTHHLESRVGSRYCSTRYYDSQGNSIYNFLWLYGMELAVIESLMATPHRTMDAEEADYFLVPMMGGCAHVRSDDSPRFVIQPPTKYSASRSYFAADFYQRAYEHIMATYPYWNRTGGRDHIWIFPWDEGACGAPKSIWPSIMLSHWGNTMTRHNYSTTAYRADSWKPIPEEFRGSHPCFDPQKDIVMPAFKTPSENHLKNRLWERPFAERKSFFYFNGNLGRSFGGRPEPHYSMNIRQRVAAYFSHEKDKTGMGPLMRVDNVKITARRAHDYEDELSRSLFCGVFPGDGFSARMEDTILSGCIPVVIQDGIQMAFENFLDHRSFSVRIDEDDIPEMMWKLMRIPDEQKRSLLQNVSSVASRWYYKSYLLLEAERQQRKGRPEAGFLAALQDWKGDDAIDTLIQILAYKLDNDPWRR
>Charophyta_7134_YSQT
FRGAPWQPAVYQWLTTCWARHLEAQPLPVQERLFGNTCPDGCSGHGVCNHELGQCQCRLGYQGPDCSQDDFQQCNRPPYPGLPLGPWGVTICAAHCDQRTAHCVCGPDSLFPDRHVPEPCGFNHNGGQVLYGQPDKGLLYDKKTGYCNVEAGAAALSGKEYWGCVACYDGREQSLCDVVKRAYCVSQCSGHGACSHGYCECVEGYYGIDCSVPSLLSVNNGQLNQSPAESPNPSRLVPKRRPLIYIYDLPGEFTFHNLEGRSFDWHCTPRRYMSTNDTFYSQQWLYSMEIAVLETLLASPYRTTDPEVADYFYVPVLSACIHVRADDSPRQDMQIHFGGKRPWRTADFFLRAYEHIRDNYPYWKRNGGRDHIWNFGWDEGACSAPKAIWPSIMLSHWGNTMTRHNYSTTAYWADTWATMPRKLRGRHPCFSPAKDIVMPAFKPPSQQHLANKLWLNPYENRPTLFYFNGNLGRHYGGRPEPRYSMGIRQMVAAYYASVPDRGGNVAWVRLTAGDMPEVKVESTPSGSYEEDLSSSRFCGVFPGDGFSARMEDSILHGCIPVIIQDGIEMAFENFMDLTQFAVRISERNIPDMIGILRTFPEAVVREMLGKVSRVASRWYYR
>Charophyta_7597_DFDS
LSRAPAPVKQTLLGKSCPADCGGSGVCDHELGDCRCRMGYKGFDCLENDVFECNKASQPEFPLGEWVVTICPAHCDTRTSHCFCGPNTPNPQRSLVEPCGFEFDSAKDDHNYGKVNTKLLFDPKEGYCYANPADVPDVDTKFEACETCVDGQSGPLCSQVHQAYCPAQCSGHGICHRGYCQCQDGFYGMDPSSFTPPSLALLSPVLRNGTPENPETSASPTSYLVPKRKPLIYIYDLPYEFTVQNLEGRGYSEHCVPWRYTAENITEANPSWNYGMEAAVIGSLLSSNHRTLNPEEADYFFVPVFGACISIRADDSPRMNMENEFLTLRPYFAGSYYKRAHEYITQKFSFWSRKGGKDHIWIFPWDEGACAAPQVIWPSIILSHWGNTMSKHKSSTSAYDRDQWDEVPIVLRGTHPCFDPDKDIVMPAFKSPASTFLPKISAERNRLFYFNGDLGEGFPEGRPEKGYSMGIRQQVAKYFASGQDPKEPKGSHASADVVVTSIKAEDYGQQLASSKFCGVFPGDGFSSRMEDSILQGCIPVIIQDGIQLAFEAYLNYSHFSIRIAEDDIPSMVDILRAVPEERLKSLQRGVQAVASRWFYRSFVEQEVIAQRKQGRTIPWDTTHALDVVRGDDAIDTLLQILAYKMHTDPWRS
>Charophyta_43208_RPRU
YRGAIWQKQVHAWLTSCWEKSIESGSPVVVTETLYGRSCPKGCSGNGVCNHELGECRCRLGYQGVDCGEDDVYECNKPAQEGLPKGPWVVSICPAHCDKRSSHCLCGSGKYPQRSLVEPCGFAFDSVTKAVKYGEVNTSLLYDPKWGYCNADADAVGEAYRMYEGCWLCTDGQTGILCSQWRQAYCTSQCSGHGTCHHGYCLCHDGFYGMDCGIPSTLTPPQLALNTTILHTTLPTANITQEATQKEAKSDMQGSVYKVQRRRPLIYIYDLPPEFTTHHLEGRNYVFHCAPWLYTASNMTDYNTGWLYSMEAAVIGTLLASNHRTLNAEEADYFMVPMFGGCITMRADDSPRMDMEKNFKTLRPYFTASYYERAYEHIRDHYPFWNRAGGKDHIWIMAWDEGACWAPKSIWNSILLSHWGNTMSKHKTSTTAYERDNWDGVPETLRGRHPCFDPLKDVVMPAFKSPSSAFLPHLPLNNRTKLFYFNGNLGYPFPGGRPEVQYSMGIRQKVAKYFASGTGPKEPKGINWTPGVVITGSRAQDYGMELASSVFCGVFPGDGFSSRMEDSMLHGCIPVIIQDGVQLPFESFLDYRTFAVRISEEDIPKMIDILNAISLEQVTSMLKVVHSIASRWSYRAYIAQEAEMQRRQGRETSGATDKTIATLKGDDAVDTLLQILGYKLQADHWRDRI
>Charophyta_5222_WCQU
EILYAKRCANDCSGNGVCNHELGECRCRMGFKGTDCAADDVYPCNKPPIPDFPLGPWGVTICPALCDTRTSHCLCGPGSQYPSRSLIEPCGFAFNAADNTFDHGNVNWSLLFHPTHGYCNIDPATAAGAWGAYPGCYQCIDGQAGAACEATHRAYCMNQCWGHGVCHHGYCECQDGFYGLDCSIPSALTPPALAQASPLLREAQPQLQTEQGEGQGPGSAAGAGTVTVAGATQTLRVPRKRPLIYIYDLPPGFTTHHLEGRSYNFHCVPWMYSSANDTVYNQDWLYSMEAAVLGTLLGSPHRTLNADEADYFFVPIFGGCITVRADDSPRMDMQKRFRTRRSFFAAAYYQRALVYLRDKYPYWQRNGGRDHIWVWPWDEGACGAPRGMWESIMLSHWGNTMSKHRRSTTAYERDNWDSIPRSLRGTHPCFSPGKDVVMPAFKAPSSGFRPPMEFEDRTRLFYFNGNLGAPYFSGRPEPNYSMGIRQTVARYFASDPDPALGTKFSADVVVTAIRAEDYGKELASSLFCGVFPGDGFSSRMEDAVLHGCIPVIIQDGIQLPFENFLNYSEFAVRILEADIPNMVDILRAIPEGHVRAMLQAVRGVASRWYYRSFVALEADMQRTQGKEVSGATEATLTALQGDDAVDTLIQVLAYKLHFDPWRQLTPKQ
>Charophyta_19961_TPHT
ELFSIDKDTPGWCNVDPKDSYQGRVAPLTKCFCNYDGTAGEFCELPVWSFCLNQCSGRGFCDQGFCRCDEGWYGFDCSTPSALSRRNYTSDPPWLVPFFSVSSSTDIGSSASFLGDIAPAPSRSMPTTVAKKRAVATTDTSGRRLLSYSELLNASVNSQYLVRRQLLLSSAPRTVEVPKLRPLVYVYNIPPDFNAHILQGRQWKFYCSSRTYNHLNETDWNNGWLYGMENAVVEGFLNSPHRTNNPEEADYFFAPLLGACAMIRGDDSPRFDFQKRHKSLRSWFAAEFYLKLYQHISWQYPYWNRTGGRDHIWVFPWDEGACMAPAAIWSSTMLSHWGNTGSKHNGSTTAYGYDVWTGMPTELRGNHTCFDPAKDIVLPAFKNPSAFRVDERLWETPLRQRTKLFYFAGNLGHKYQYGRTEKHYSMGIRQKVAKLFASTQDVHGKLGVKSEEGVVVSGVRSPEYAQQLATSRFCGVFPGDGFSARMEDSILHGCIPVIIQDGIQLPYENFLNYSTFTVRIAEDDIPQTIDILKSISDVEVEAMLKTIQGIWQRWSWSSIMNLEAARQAAVGRVPRWAKEMAELQNDDAMSTLIQILHYKLYNDPWRIQATLGKEALQERTNLPSHCHCRT
>Charophyta_5602_WDCW
SAGVLYGGAPWKSGVGRWLRECGGVSKPVFIKEDAYGEFCPGDCSRHGVCNHELGVCRCERGYKGEDCSELDNYPCNREPIDGFPYGVWIVSLCAAHCDLHTGRCVCGPGSKFPLRPVSEPCGFARSRSDVVDRTVLNRDSLYNASQHAPGWCNADPADMERHGATPQEQCFCNHDDAAGDWCEVPTLPFCFSQCSGRGACLTGFCQCEGGWYGIDCSIPSSTSALPAAGAALPEWLQVPADVPSDAGGRRALLGRQGLKDKAAATAAGGVAAPPPTWGSSRTVVRRRPLIYVYDLRTEFTTDQLQGRLYKYQCVPWIHAGENVTELNMGLLYGLEPMLLEALLASPHRTTNGDEADYFYVPVLGACMHVRADDSPRTLMNDFRGARPYYVADFYMRAYEYIRREYPFWERHAGKDHLWVHAWDEGACEAPSAIWSSIMISHWGNTMSKHNRSTTAYRGDDWQLIPQAMRGGHPCFDPAKDIVMPAWKPPTVDHLAGRLWDRPMEERPLLFYFNGNLGGNFTRGRPEAGYSMGIRQRVAELFASQPNTRGQLGRLAEPDVVVKSVRTPTYAQELTSAKFCGVFPGDGFSARMEDSVLHGCIPVIIQDGVMLPFENVMEYGAFAVRIAEDDIPAMIRILRRVSKERVQRMLQAVRGLWRRWSWLHAMRQQARRQKARLGFQPAWASHVEDLLPPAGGGGGNQSDAGDDGGGGDNGNVDGDGDDAVSTLVQVLHYKLHNDPWRREAHAAAASNKDYGVPTSC
>Charophyta_9049_VAZE
VMWRGAPWKPEVGAWLSQCEESLPEVTVSEEVFGVACPSGCSGNGVCNYELGQCRCRMGYKGLDCAELDEYPCNRSPLDAEHPATSWVVSVCMAHCNQRTAHCECGPNTPYPNRPLLDPCGLSRAPNGGVVWSDELFERIYSNNTERPGWCFADPNKPNQPQLRCGCSRDGQWGHLCHLSTRAYCLGGCNNHGECLVGYCECRDGWYGIDCSIPSMTTPVAQLPSSLFIRLPFPALPVYTENPTQRRLLTTPSIHALPTALAWETDVSAGDPRLGTDKSLWDGGTAHVVREASEKVTGMVHGLDETSRGSGRPEGGMMQREASEKVLKMEADRFLLPAIEEKEAGEEKVDAGRSRGSQEGDLQQTEQRSLMRGDEEGNDDEEEERNLESPLSSQTEHSHSPTVDSDVENALTSVALVSKGITHSRALKSVVRDAATSALPSEDDAGSSGGIVGGRSREIVRRRPLIYVYDLPPEFTFHNLEGRMIRFFCVPWMYDADNNTEWVPNMLYGIEMAVHEALLASPHRTTNGEEADYFYVPLFAGCITARADDTPRISMQGEFLIKRPYFLTQYVNKTLDYIQSSFPFWNRTGGKDHIWMFPWDEGACGAPQCVWSSIMLSSWGNTMTKHNASTTSYGSDNWGFVPQYIRGNHPCFDPAKDVVLPAWKPPNVRDMKERLWERGFDARPKLFYFNGQLGPAFQGGRPEPEYSMGIRQLVASYYASVPNKEGNLGTLSQPDVVVTNRAGPDYGDQLSSARFCGVFPGDGFSARMEDSILHGCIPVIIQDGIQMAFESVLDYDTFAVRIDEKDIPRMVTILESIPKARVRSLLAMVQRLWHRFSYSSVIHLEAMRQKAWYGKQSEWATLNEEMLQHDDAIATLIQVLHYKLLNDPWRKTQRR
>Charophyta_8591_YOXI
MWRGAPWRAQIGTWLSQCGGASSEFVVSEEVFGEPCPAGCSGNGVCNHELGQCRCRMGYKGADCAELDDHPCNYTPLSPENPWTGWVVSACMAHCNRRTAHCQCGPDTPFPDRPLLDPCGLKRAPNGGVEWSQSLYEQIYSNDTEHPGWCFADPSKPVHPQLHCSCSIDGLTGHFCQIRNRAYCVGGCNNNGDCHVGYCECRDGWYGIDCSIPSLSTQTTNTSLPLWIQTPFPFAPAYNETQTQRKLLMAPLPRHMSTGLEGENVGEERFNIEKGDREKKGVSERGRDDGKRAEIKAGSLKEVGRGGEMSMDEMSGVGINAHEEGRGNGRRANGVERGAERGADNPRDVVRGGEILMEERTGAGLEADGVDDLERSRRRVSTRALKSIVDSAATLALPSKGAANNGGRGVRDIGRRRPLIYVYDLPPEYTFHHLEGRMIRFYCVPWMYDANNNTEFAHSMLYGIEMAVYEALLASPHRTTNGAEADYFYVPIFTGCIIARADDSPRISMQGPWLIRRPFLLTLYVNNTLDYIRSSLPYWNRTEGRDHIWMFPWDEGACYAPQAIWNSMMLSAWGNTMTKHNVSTTAYPGDDWNFIPKSIRGDHPCFDPAKDVVLPAWKPPNVHDLRQRYWERSFEQRPQLFYFNGQLGPAFPHGRPEPEYSMGIRQLVGKYFSSVNNKDGNLGTLTQPNVVVTYRPSNDYGNELSSSRFCGVFPGDGFSARMEDSILHGCIPVIIQDGIQMAFESVLDYDTFAVRIAEKDIPNLVTILESIPEEQVRSRLAMVQKVWRRYSYSSVVDLEAKRQHAWYGKQSEWANHNKELLPHDDAIATLMQILHYKLLNDPWRRSQRRANERPLP
>Charophyta_8479_HKZW
EVHGKEQFLYRGAPWKQEVGRWFDKCGHVSEPIQIVEEIPDKNCPQNCLRNGVCNRELGECRCRSGYNGTNCRGFDDHPCNLDPVSLGAPPARWIVSLCPAFCDNRTAQCICGPGSAHPHRPLLEPCGITRTDKGRVYNAENQIFLYGNTSEKMGWCNADQEKVRRGEQKSTGTCGCAIDGRDGMFCDEYTRAYCLGGCNSHGSCFSGYCECNDGWYGIDCSIPSTKTKTPYQYTPPWLRLEANEENPLVQEPSRKLLEVQGKATMFSPEKENFLSARKFKGSKKTIKVRRVMRRRPLIYIYDLPGDFTFHHYEGRQIRSYCVPWMYNPRNETIHLTNQLYGMEPVVLEGLLASPHRTTNPDEADYFYVPILTGCILARADDSPRLDMLKRFNSRRPYLTMNYTMQAFEYIRDNYPFWNRSGGHDHIWMFPWDEGACYAPEAIWNSTMLSPWGNTMAHHNYSTTAYGYDEWDQIPKSLRGSHPCFDPVKDIVMPNWKTPNVQLVQERLWARPFEQRSKLFYFNGNLGLEFHLGRPEENYSMGIRQKVAKYFASSPNKDNKLGELHEDGVVVSNQRSPSYSQELSSSKFCGVFPGDGFSARMEDSILHGCIPVIIQDGIQMAFENVLEYSEFAVRILEDDIPAMIKILKGISKSEVQSKLAAIQGFWQRWTYSSVFQIEAARQQEWHGHESFWGQEYAKLTEDDAMGTLLQVLHYKLYNDPWRKSKLGKKLRRHKNLGL
>Charophyta_10366_HKZW
GFTVFKGAPWKRAVGSWFELCGSTSEPISIVENLYSRSCPGDCLQSGVCNQEFSECRCRSGYNGTDCGGFDDHPCNLDPFIPGKLSRWVVSICPAACDNRTAQCFCGPDSLHPDRPLIEPCGMSTNNGTGMTFTERDREFLYGTQADKMGWCNADATKVAAGEQKVVGTCWCSIDGREGPFCDEYSRSYCVGGCNNHGTCFIGYCQCDDGWYGIDCSVPSAKSKTPYEYTPPWLRLDEGGGEAQEPSWKLAEAEGKKQRRVKRRRPLIYIYDLPGEFTFHHYEGRQIRHYCVPWMYNANNETMTTGTGMESMVIEGLLASPHRTTNHSEADYFFVPIPTACFLSRADETPRLGIKDDHFLWLRPYITMDLVIKAHAYIQENYPFWNRSEGRDHIWMFPWDEGGCYAPQVIWNSIVLSSWGNTMANHNTSTTAYGWDNWDPIPKTVRGTHPCFDPAKDIVMPAWKVPNEELLGRRLWSRTYEDRQRLFYFNGNLGPAYHNGRPEENYSMRIRQNVAKYFGSTPNKESKLGELFEEGVVVTHAPTSKYSDELSSSKFCGVFPGDGFSARMEDSILHGCIPVIIQDGIEMAFENVMELSEFSVRIAEDEIPEMINILKALSEAEVRSKLAAIQGLWQRWSYSSVLKVEAARQLEWHGHRPLWGVQYGELTEDDAMATLIQVLHYKLYNDPWRRGHTGTKLKHGKNLGLPPEC
>Charophyta_8740_YOXI
ALMWRGAPWKPHVREWFQNCGGASNRMMIAEELHGKACPGDCSGHGVCNAEFGECRCQMGYKGLACDELDEYPCNRPSEAEYPAGRWIVSICNGFCDKRTARCYCGANSTYPERPAVDPCGFVQGKAGTNWGKVDLSLLYGTEPGRPGWCNANPSDGIEAPFMCYCNYDGQTGRFCEQRSRPYCLGGCNNLGECHGGHCKCRDGWYGVDCSVPSAKTSIRGSMPPWMHSGEKEARHTTFNSGKLAVDRRRPLIYVYDLPRDLTSHQLEGRQWKFYCAPWMYQPNNATEFNGFLLYGMEFAVYEALLAGPHRTTNPDEADYFYVPVLLGCAIARADDSPRMDMQSEYRGSRPYFSTKFALEALDFIKQKPYWERNGGKDHIWMYPWDEGACFAPQAIWSSIMLSPWGNTMTHHPGSTTAYQADNWESIPKEVRGDHPCFDPVKDIVIPAWKAPSPKAIEAKFVARPYEERKFLFYFNGNLGNKHKGRPEIGYSMGIRQQVAEYFGSSPSIEGKLGTLSESDVVVTGERSERYHDELASSRFCGVFPGDGFSARMEDSILHGCVPVIVQDGIQMPYENVLDYDQISVRVMEAEIPSMIKILRAIPEARVRAMLSAVKGLWQRWSYHSVARTEAQRQKEWYGHENEWARSLKQLQEDDAISTIIQTLHFKLYNDPWRLEKLKLSESTNRESGLPDTCPV
>Charophyta_2612_JOJQ
PVDAHVYRNAPWKQHVGQWLSQCGGTGGLVSVKEFVFGRACPDECSSNGVCNYELGRCFCRQGYTGPGCAELVDLECNLAATDGFPLGRWVVSICSGWCDKRNARCLCGADSPFPNRPAVDPCGFAKNEQGQRDWGVVDPQLMYATDSTHPGWCMADPEQMRRGAQPRQMCYCNYDGATGLLCELPTRAYCLGGCNGHGECHMGFCQCEGGWYGIDCSIPSEQAVVKDPAPPWLKGERTQGGKAGPSSGGVLQSTLRRRPLIYVYELPPRFNSQQLQGRKWKFYCAPWLYSAANSTEFNMGMLYGMEAVVYEALLGSTHRTTNAAEADYFYVPVLTGCLIARAGDSPGMSMQGDLGKRPSLMSSFVVEAYEHIRAEYPFWNRSQGRDHIWMYPWDEGACYAPQVIWNSIMLTPWGNTMTKHKTSTTAYPDDNWDIIPKEIRGDHPCFDPVKDIVMPNWKAPDVSHMKERPWERPLEERPTFFYFAGNLGAAFGGRPEANYSMGIRQKVGKVFASVTDKEGSLGNRTEENVVVSTHTGAYTTELATSRFCGVFPGDGFSARMEDSVLHGCIPVIVQDGIQLSFENMLDYSTFAVRIAEEDIPNMVTILKDISADRVRAMQASVGASWQRWSYLSVTRGEGARQRAWHGDLPEWAREAEQLKDDDAIATLMQILHYKMYNDPWRKGQLGKELRQKKRLGVDPKCTHQQS
>Charophyta_982_MFZO
VCNRELGECRCPHGYTGPDCGQLDEYPCNREVSEELPWGMAGPSICGAHCDPRTARCFCGRDSPYPDRPAVEHCAFPKTETGEVLWTQLGPDLLYSTNSSAPGWCMADPDKLRNGGPAPVQYCYCNYDGQTGVLCEEPVQAYCLGDCSRQGTCHMGYCQCKGGWFGIDCSLPSVDSGDEESPPPWLQPAHGGEEENGLSQPKAAAARKLLEAREGAAGQVGPGGRSLLEGRAESRTVQRRRPLIYVYDLPLEFNVHHLQGRKWKYYCVPWLYDGSNATEFLEAFLYGMENAVLEALLASPHRTSNPEEADYFYVPVLTGCIIARADDSPRFIAQFPFGFSRPYLAAQAALGALEYIRTTFPFWNRTEGRDHIWMFPWDEGACHAPQAVWASIMLSPWGNTMAKHNRSTTAYPDDNWDILPAAVRGDHPCFDPAKDIVMPNWKVPNVHHLEERLWERPYEERPRLFYFAGNLGLKYEHGRPEERYSMGIRQRVARLFASTPNLEGKLGELAEDGVAVSGRSENYAEELASSRFCGVFPGDGFSARMEDSILHGCIPVIIQDGIQLPYENVLDYRSFAVRIAEDDIPNMITILKGLSEERVRGMLAAVRGLWLRWSYPSVLQLEAARQQRWHGHRQRWAERVEGLQGDDAISTLIQILHYKLHNDPWRRSAPPPANERQQGIPLSC
>Charophyta_6446_RPQV
FRGAAWREPIGSWLAAHYKDASARIIVSESVPLASCPGGCGGADGVCNAELGECRCRYGRQGANCQEVRTDNPCNFPSEHRLPIGRYVASMCPGACDTSTARCHCGANSSHPQRLVSIPCGLPDVEPQEFEFLDLDRMYSTDPAKPGWCNAELEKVRGGQQEPRQNCPCTLDGWGGLLCEEPMEAFCMNQCSTQGTCRSGFCQCRAGWFGIDCSTPSLAAGKGEGLPLWLQGVLPMQQGSAGDSTGPEADTAVRTIGDLAALPQRLRPRPLIYIYDLPPEFTYHNIEGRMWPFWCAQRMYQPWDNGTIWNPVWLYSSEVALLEGLLSSPHRTSNPEAADYFYVPVLGACLQQRVEETPATWHDPRYRPNVVLEAYQRAFEHIRGRYPFWNRTQGRDHIWFFPYDEGACYAPQAIWESVMLTHWGNTESHHKGTCSAYWHDSWQHLPRRLRGTHPCFDPRKDIVIPPFKAPSRFWQAASRPSQWLRDRPTLFYFNGNLGPAYGGRPEDHYSMGIRQKVAAEFGSIPNQKGQLGAQAEPGVVVSAGARANYSEELALSRFCGVFPGDGFSARMEDSILHGCIPVIIQDGIEMEFENVLDFGAFAVRISEADIPNMVRILKAIPEQRVQAMLSAVAGLWQRFSWHSAIRLEAQRQRAKGLSPEWAPWVEGLRGDDAIDTVLQVLLYR
>Charophyta_11509_RPRU
WRGAPWKQHVLEWFQKCDSGVGTQKRTPVAHVLASSPPCPSDCSPPQGVCNRDLGVCRCRHGYSGGGCGDLKEYQCNLPEAPGFPKGPWIVSMCAAECDLRTARCFCGPNSSYPLRPAVEPCGFFMDHTNPGVRNRVKEELLYSTDPKKPGWCNADPEAYAKGGVKPQQECFCNYDGSGGPLCSTPTQAFCINQCSLHGSCHMGFCLCDKGWFGVDCSIPSIEASPSDTLPPWINKALHPPPSITTPPNPNPNPKTLADVTASLARPRPWIYVYDLPPEFNFNQIEGRKWLTYCALRLYNVLNETIWNAGWLYGAESAIVESMLSSIHRVSDPEQADFFFVPVLGACVQARADDSPDFLMNGRFMHRRSNLAADYYLRAYEHIKEQYPFWNRHEGRDHLWMFAWDEGACYAPAAIRNSILMSHWGNTESVHKGSTTAYGADSWDLMGLPLRGTDPCFDPNKDIVVPPWKFPSPAWQGTSSRIEDRPQLFFFSGNLGAAYNGRPEPKYSMGIRQKVAALFGSDPDKDGKIGTKTEEGVIVAAQRHGTYRTDLSTSKFCGVFPGDGFSARMEDSILHGCIPVIIQDGIEMEYENALDYDSFAVRIPESNIPNMINILKAISNTTVQAKLDRIEGLWQRFTYHTVIRQEESRQLAKGLHPVWSVDIADRHEDDAIATLFQILLYKLHTDCWRRE
>Charophyta_8858_WDGV
FVFRGAPWQPHIGKWLAACGNLVGSHVLRDVPQDKLLPSGTECPSGCSRPQGVCNGELGECRCRHGYVGPACSATKDYKCNLPSVPGFPMGPWIVSLCAAHCDLRTARCFCGPGSKYPDRPAVEPCGFPRDPVDPGLRRLVDKDLLYSNDSSSPGWCNADVGQRPRQECYCNYDGAGGALCSTPVQAFCVNQCSLLGSCHMGFCLCDEGWFGVDCSIPGASAHPNAMLPPWLHPASPHGAQRTAGHPPDVASLRARQVQRPRPWVYVYDMPAEFTFNQIEGRKWLTYCALRLYGVQNETIWNAGWLYGAETAVLESFLNSPHRVADPELADFFFVPVLGACIQARADDSPDFLMHGRFGHRRPNLVADFYLRAYEHIRDKYPFWNRHQGRDHIWMFSWDEGACYAPSAIRSSILLSHWGNTETRHRGSTTAYGADNWDRLPRELRGTQPCFDPATDIVVPPWKPPSPFWRADSRPSKNIKDRPNLFFFAGNLGAVYGGRPEPQYSMGIRQKVASFFASQQDTAGRVGSKAEKGVIVSGGRHDTYGSDLSSSKFCGVFPGDGFSARMEDSILHGCIPVIIQDGIMMEFENFLDYESFAVRILEADIPKMVEILKAIPESKVQAMLNTVASVWQRFSYHSVVRTEAARQEALRRGTPGWAADLEGVDGDDAIDTIFQILNHKL
>Charophyta_62506_WCQU
CNLPPLPDAPTGRWIVSLCAAHCDVRTARCYCGPESKHPLRPAVEPCGFAIDPADPGARKRVDSGLLYSSDPESPGWCNADVGQGTPRQECYCNYDGAAGPLCDTPVQAFCINQCSLRGSCHMGFCLCDPGWFGLDCSIPADDARPEQVLPAWLQPLPALNDTTAGRRLLLQEGSQQLTVGHIRDAPEPRIAKPRPYVYVYDMPPEFTFQLLEGRKWLVYCALRLYGLDNVTTWNAGWLYGAETAVLESFLSSVHRVADPEQADFFFVPVLGGCVQARADDSPDFLMDGRFLHRRPNLVADFYLRAHEHIRDAYPFWHRHQGKDHIWMFPWDEGACYAPAAIRDSILISHWGNTESHHKGSTTAYGADSWDALGESLRGSAPCFDPSKDIVMPPWKSPSSFWHADSRPSKSIQDRPLLFYFNGNLGEAHHGRPEAGYSMGIRQKLALFFASEPNKWGQTGSKAQDGVVLASQRHALYGSELSSSKFCGVFPGDGFSARMEDSILHGCIPVIIQDGIMMEFENFLDYDKFAVRVAEEDIPNMVDILKAIPEERVQSMLDHVASLWQRFSYHSVARAELRRQQAQGLQPHWASDIEGVQEDDAIDTMFQILHYKLHH
>Bathycoccus_prasinos_XP_007509617
MLNAFVVSLTVVFVILFEEISVVAMKIRRFSRNSFSSSAYVKRTFREENEEEERIPPPSGVEHLQPTTSEKEEEEIVLLTEKTSAEEEKEEEEENNEDDDDDIDRNDEDKMNGVKSNGGVYARSYAEWMVRERGNEKPRSQRRKRATSSSIFDLRGDCHEKCFNGGKCDYFSGKCDCPVGFKGSSCEDEEQTFPCSDGLELRCSHACDATRGLCVCGEGARHPQRVLHQWPFCSPDMSKYGKEDWWKGNGDVGDEYIVNRNSKKLEELKLGRKEWGGLPTFAMVFGRENPSATSLKVEAPFLERAREGIYDDSDETEQGKITKGREIAKELPSWCDADSIRTFDPIREKDENLNVHPQAVRSFRDCISKCPGSRYGKACEKIIPTWCPNQCSGNGECDDGFCKCKKEFWGADCSLTVPNSVSLSSSRMIDSVRSVYSKLESKRPFIYVYEMPSKFTSHWTKYVNRGEFVCGDRFYEKPNDIDNDNDDDASPPPFPERPSKWFYSLENTLHEFLLRSAHRTINPENADVFFIPQYGTCYRLAYQTPSPQVSLSLIKTKPGDRSHAANLFLERVTEYVRNIPFNVINNEKGEIQSYFDRNEGRDHAVIAAYDEGAVHFPDSIANAIFITHWGNTGYPRNSSHTAYSPDKWDELVKQGVVTGAWRAYNRNKDIVAPPWSQPKTNEVREPADVNSWTPATQRTTFCFFSGNLGLEKPWGEDYSRGLRQKVARRWQNVYGFDILSHTDDYLGRIRSSKFCLALPGDGWSGGLSVYIRNGCIPVIVQDGVDMPWEGTFLDYSKFSIRVREGDVENRLQSVLETVTPEELQNLQNGLKNVWHFFSYDVPKQPAFGPPDENFKGSWSPPPVDEEEGDEKGPTPRDALESLVHALHFRAHTNSKKERSSSSAYEYTYA
>Prasinophyta_5673_BTFM
CKYNGTCDVITGYCACLLGYGGPLCETPLYPACAKTLGQSSRGFPPALRCFRSGAKSCECLRQCHDRPALKDTDQRFNCFERVGVPPEQQISDAPADDEPAKFYRDAWSGEEIPREEYSNGSPSSKPVSSRLCPLGCSDEGECLQESGRPSPECRCYHPFYGAGCEHYNPAGYCVNDCRNRGECIRGFCSCSPGFSGIDCSVEALYNADLPGPGGPNVMADPPRGHLHEGPPARPHRPVSPEALKLDPSRYHRGHARIFVVELPPWMALTHMLDRPPGGGLGRDTNYMAPEIFLSRVLRDTAVRSHDPYEANLFLVPDFNIFYSDNGSPPHDNVRRIVKYLKANYAPFWERNQGADFMFSAAGDPGACPIPEDLLGVLWLPPLPLTNHSKLRWDIPESVNQTCFIPGHGVALVPNLLGAADMHLRSYSREQAKPRKWLFYFAGTMMFEHPMYSQGVRQAVYKHYANETDFGVFNFGSHPLEEMLEAKFCLCPLGSGWGMRLVQVVAYGCLPVIIQDDVVQPGEDVLPYEQFSVRVSKADIPLLGERLRAIGDAELTRMQAALRRVHWYFCWDEQGGGAYDLVLQSLTRVLHH
>Prasinophyta_5808_ISIM
CPAGCQKNGICDGHTGKCSCLWGWKGDACAQMVAPACRLYDGPDASAKCNPEPFFAKSCECYRQCHAAGFTNIDPEAPCFEMAGSALSMPPEDPRRASWFIGWGVHHTSSDYNTIQALLPEKETKTKLMSLDTCPGRCSNHGLCVSEKGGEAQCRCYLGWEGSSCEKSREDSCINACSGKGDCVDGVCKCKDDHNNGLDCFSCPPKQNVPKGMKGWSPLRVFVYELPPSMNMKFESDRVAGQQFHDDLYIAYRLFASRILHDCNVRTMDPEEANVFYVPSFNYAYSPVEAKQYITEVQHYVANTWPYWNRTEGRNHLWWLPTDYGPCNAPEPIWNSILLSHWGPMWVEEKFHPWHRCFDPNKDIAVPPHLHSAKFFATETFRKSHRSAATRDTQFFYAGGNPGKGDVGSFSGGVREAVYQHHKAHPGWVVVNNDADIEAATGKSYRQHILSSKFCLAPYGDGWGIRLVSMITNGCIPVIIQDYVYQPLEDVLPYWKFSVRLMKDEIHKLPDMLNAIPEAEVVTMQEELAKYHRAFLWDRGYGTAYEYTLRNIARRL
>Volvox_carteri_Vocar20003733m
MRGALAWASVCILAVLCGTFLAPTAFGRKACPEGCHKFGTCNEELGRCDCPWNYTGPSCTIAYRGFCVKRVGVDNPINTCKDGDPTLCVNACNGRGDCKGGFCHCKPGFFGVDCALSYNKQGEAEVLAGMDYRLNKRGPKIYVYEIPPDFHVKRDIHKVDRPPLHMALMERILSGGHRTADPEKADFFYIPASARDLKRAFLLEPLLNYIIEAWPIWNQTGGARHIMPAEGDVGTCELPMKIRNMTANVTWLQFWGMYDFHPHWTQIFHNRVPCMVPGRDIVVPFMAMSSHDRFVIETPLHPRNQKRNRTNTFFFAGGICGSGNKRALPPHCTYYKQVRYSGGVRQAVYYHYHKRPGWRVVPGTDDYARDYASSIFCLAAAGGGWGKRGIVATMYGCIPVAATDMLYEAFEPEMDWNRFGVRVSQAQIPQLGDMLEAFTPEQIRQMQIRTACAAQHLHWSTNLGGIMGETGEFDAFNTIMAILRMRRKRPDLLPQQYYEEDEEFRNFIDCKPFRPTAQHIPLCTMYTGPGMELRGFEDSCPAAVYYFRRKLGPPGGAICALSQDTASCPLFD
>Chlorophyta_63405_RYJX
MLKQALIFTISFHFWKAAADSVEVIAPVVVQPIATEVPLPGVCSEACYRVATCNEEVGGRCDCPKHLSGPECIRNATASRLSYYAHSYQAEVKAPMVCLNNCTRRGRCHFGDCICSRGNFSADCSTSLDTAGKPVVLAGTGYQPRARRPWIYVYDIPHKYSSWHNPSRLDRSLHFVFWERLLGSGTLVADGDQADWFYVPVKLRSTSDGYRLVEALHYIRQTWPWFDRLKGHRHFVMHTGDTGRGEVPEDVRDFTANMTWLHHWGLTEEWMSSGWPAAHRVGKDVVIPVYFGARQGTSLTSMSGLHPRAPRLKRTRTLLFSGRVCGDYSNPVPGKSWPHCETDKSPGYSQGVRQLVHFHHHNRTGFKIVVSNGRYPLDLLSFKWCLAPSGGGHGHRQVLVAIMGCLPLIISDSVMQPFEPEMDWDAFGLRLPQSDIPRLHELLGALGEEVLERKRAALRCAVQHMVFSSIGGSYMQEDGRWDAFEFILEILRMQQTYPGLDPRRYAATDSRYRAFLHCGNKHSMESYGKTLLASQEARYPASELPSL
>Chlorophyta_60568_WRSL
CSEACYQRATCNDELGRCDCPKHLSGTDCKSPTSPTYLRYFTQSPEAEAATPLPCLNQCNGRGACSLGECVCQRGYFGADCSLSIAASGKPVILDGKNYQPREQRPYIYVYDIPHRHSSWHNPRRSDREAHWTIWSRLLGARVLVAEGDQADWFFIPVKMRNNADGPKLLKAIEYVRQNWPWYDRLRGHRHFVIHTGDSGRGEVAEEVRQTSANITWLHHFGLYEDFLYSGWKAAHRPGQDIVIPVVFKAKTSKELLAASPLHPRAPHLARDSTFLFAGRICGDGRPPLTDPHRNWPHCHTNKSMGYSQGARQLVHFHHHTRPDFKIVTSSRTYLLDLMRYKWCLAPSGGGHGHRQTLTAAMGCLPVVISDLVMQPFEPEMDWAAFSLRLELNQVPELHDKLSAVDERMYDLMQAAVQCAAQHLLYSSSKGAIMQEDGRWDAFETVLEILRMQQLHPGLDPSHYRNRDERFRRFMGCGFDDMVQA
>Chlorophyta_10168_RYJX
LQLLVLFSTSLCEPLSFSACSAKCFERGTCNPETKRCECPLLWHGPDCSIPVSDSEEQCAAFLHDLASCDNRDRDRCLNGCNGRGWCQGGFCQCFPGSYGTDCALSVGSDGVGYTPRRQGVKIYVYELPPMASSWVSIVRQDRPLVALLMQRMLSSGVRTANGDEADYLFIPLIMRARSHAAATNLQSVLYYISHHWPWWSARGGGHRHLMAVAGDPGRRMLPEQLMRQAENVTFLTHWGVHANHSFAGWLESHRPGKDIVMPLLQNPDEPIVFSPLHSRYGQNKERSRGVFFAGRMCGDGKAPVQGRCSSERHTYSGQTRQKVSEHHWNRTGWTLRTGAEGYTRGLVSHTFCLSPAGGGYTLRSVQALIMGCIPVLVGDGLHQPFQPELDWGKFSIRVAERDIPRMHEVLALIDDNTVRVMQERLRCAAQHMYYSTTFGEVMGEDGRFDAFETLMEILRMRRDYPGVEPEKYALRDQRFADFVDCKLAPTGGHVQLCSQSRLIRSSDVEQTCRSEYKSAFPMRSMHIFYGWPGGAICGGRSNVANCSRSW
>Chlorophyta_61962_JWGT
WRTQLLMALTVALLPIFHGSAVPCMEGCTARGTCNLELGRCDCPRNFTGPICDQPVRNIARKCGYLGFFTVDDCLAEYQLRCMNACNFRGRCINGWCHCHEGFFGADCSISLDANDRPEQLAGMGFLPAPGGPKIYVYELPPRYTTHKNLEKFDRPLYAHIWKRIISSGHRTLNGSEADYFYIPVDFRHLFAEAEKVLEYVQRTWPFWNQTGGARHLLLSTSDLGGCEGKQLMRLRNLTSAAIWLTPWGLTRKHPRVWWPGCHRPGHDIVIPVLAQVNNMILTPLNPKIKPQPRSITFFFAGKICGDNKDPKEDTSSWPICQTPTNPLYSAGMRQAVYFHHSKRDGYVVRARSASYVQDMSTAKFCLAPTGGGHGKRQVLVGRYGCIPVPITDYVLQPFEPELDWPSFSVAVKEEDVPSLHVILAAINETKLADMQKALACAARHLWYSSMWGGIFGEDSRYDAFATLMEILRVRSLYPRAQPYEYRALDERFRRFANCELDDQPPQEFHLCTYGLDPGLEAYAPTPYCNWRPYMKYGIPGGAICEGAPNVAQCPRPWQ
>Chlorophyta_3527_IRYH
PGCAGKGTCNEEIGSCECPKHLSGVDCSQQLLINQQTCKAYGFPGDMCFDDSIHLCFNSCHGRGRCMAGFCICNLGYFGADCALSLDPSGKPQLLAGQGYQERNDSIKIYVYELPAAANTWGNIMRLDRPLVAVLWQRMMSGRVRTTDGDQADYFLIPINLRTRTQAANHMTMSINFIRQHWPWWDKYHGARHLLVAPSDIGRATLPHDLLALTINCTYLHSWGLSQERPLLGWPAAHRPEQDIVMPSLNMPADPLDLTPLHPNATRPPRESTLFFAGRICGNRHSPVNGSCSNERKDYSAGTRQQVYHHHWNRTGYTLVNGTAKYARDFSTHKFCLAPTGGGYGKRNVLAALMGCVPVTVTDHVLQPFEPELRWADFSVPVAEADIPRMHTILEELPPAQLELMQSRLHCAAQHLYYSTTFGGVLGESGRYDAFETLLEVLRLRRDRAVRGLQALAHMRWSKFAACDLAADVSGASRDPMLLCNQNHAIKGEVTCRQCWSEVPHSNLRFFYSWPGG
>Chlorophyta_11254_QWRA
SSCSDGCSRHGTCNEELGRCDCPRMREGHDCSLEAADPEARCGTYRLHKQQCKASSPCLNSCNHRGKCITGFCHCTPGFWGADCSISKGPGGQPVLLAGHNYTQRMGYPRIYVYELPPNITSWQAFSRQDRPLDLLLWQRFLSAGVRTLDGDAADFYYVPLNTRLKVELVEYALRYVRRQWPWWSRDQGAKHLLLHTGDLGIMDLPHSLRLLTAQTTWLTHWGLTKNHAAARWRAAHVPGKDIVVPVMLSGPQGPRKSPLNPANGITIPRNETFFFAGRICGDRSRPRQGHCATNVHNEYSAGVRQRVHLHHRQRTGYKVTPNSQSYTQDFSAHVFCLAPSGGGHGKRNVLSAVMGCIPVTITDHILQPFEPEVPWAGWSVAVPEADIPTLHTRLAAFTLQQIAHMQARLRCMAQHMFYSTSLGSVMGDDGRFDAFETLLEILRMRMLHPRLPPAQYMTADERFRRFVNCEASALPAVPRRLCSQGLHPREPHPCTLCRRRYPAWYTGGWFYGSQGGLA
>Chlorophyta_3995_IRYH
CTAGCTTSGTCHEELGRCDCPRHLTGANCSAEVEDVLTVCSKYGFSSGTCQKIDGLNCVNACNFRGKCWGGFCHCMPGYFGADCSLSLNKDGKPELLAGQNYTVRSKGPRIYVYELPPSLNTWYNVDRMDRPLHLLFWQRLLSAGVRTANPDEADYFFIPVKARMAYDSENVKKAVMYVQETWPHWNRTQGDRHLLMHTGDWGRDEVNDEAKFMTRNCTWLTHWGLARDHQYAGWTASHRPGKDIVIPIFLQHALVLGYNMRRSPLHPSIMQKTRAKTLFFAGRVCGNRKEPLIDAWPNCGNVLGHADGYSAGTRQRVHYHHHNRTGFKITTTSRTYPQDLITSKFCLAPTGGGHGKRSVLVSMMGCIPVTVTDGVLQPFEPEIHWDQFAIDIRERDIPNMHQVLEELSPSQIGEFQTRLHCAAQHLFWSSVYGSLIGEDGRYDAFETIMEILRMRLKYPEMSPEEYAFNDDDFQNFMDCESGPAKDPPDLCTHAEVASTALPCMRCSRRRGKLLAPGGSICCNTRELAKCPRLWE
>Chlorophyta_63900_RYJX
ASSCPSGCAAHGVCNYEVGRCDCLRLFTGPSCAIVVPDVRKVCADLSILYQGGCRTDLPCFNDCNGMGKCEGGVCRCRPGLWGIDCAISRGRDGKPQLLGGRYKARQTGVKIYIYELPFNISSWYSYMRQDRPLQYLLWQRITSSGLRTLDGDEADYYLLPVFTRGSHGYEQLLWALDYVRGTHPWWSRDQGHRHLAIHTGDFGVRDFSETLLAGHRETVFNLTWLTHWGLSRTHPVHGWQKAHRPGKDLILPSIMGSPGYESSPLNLANLAAAQAQGRDLDAERNGTLFFAGRICGDRAPPDAVKGSCNSSYRQDYSLGVRQTVHFHHHNRSGYTILTKSDQYHRDMATHKFCLAPVGGGYGKRQVLVSLMGCVPVLVGDGVMQPFQPEIDWSAFSISVPEAEVSRLHSILATIAPEELAAKQKRLRCMAQHLQYSSSMGSILGDDGRYDAFEMLVEILRVRREHPDVPPERYTEVDERFRKFVDCDLDGPDPLPLCTRTERRQFKGRLTCEQCIHREGINGTSFLRVPGGLMCCGDRDQAKCPRAWQ
>Chlorophyta_36323_IRYH
SSCPAGCTTHGTCNEELGRCDCPRQYEGPDCATPVPNVTYVCARYGFTPSRCSHKAPCFNTCNNRGKCDAGVCHCKPGHYGIDCALSLDSSGKPELLAGQNYSLRSTAPKIYVYELPPNVTSWFNFHRIDRPLHMMFWQRLMSAGVRTLDGNEADYFYIPINSRSTICNELMRWAIPYIQRTWPWWDQDQGHKHLLIHTGDMGVIELAKDVWRMTENCTWLTHWGLVQDKPEALWKKAHRPGKDIVIPVALSAQQGLISSPLHPSARRYDRNGTMFFGGRICGDRMPPANGTCRPVREDYSANTRQRVYMAHHERPGFKVVPGTPTYLRDLSTHKYCLAPTGGGHGKRNILVALMGCVPVTVTDLVLQPFEPELRWTDFSVPVAEADIPRMHQILEDVPPAQLELMQSRLRCAAQHMFYSSSLGGVIGEDGRYDAFETIMEILRLRVEHPGVPPEQYLEVDERWRKFVNCELHDTAADGSEEPKLCTVSTRRGEKHPCTDCRHKIQHFYSGGGFFGWPGG
>Chlorophyta_6933_WRSL
ASTCPAGCAVHGVCNEEVGRCDCPRNFKGPSCSNAMTNFAENCLRYSLSLRDCRKDAPCFNNCHRRGKCIAGMCHCEKGYWGMDCSISWGPNRKPQLLDGNYQARKTGVKIYVYELPSNLTSWYPFLRLDRPLHVLFWQRLMSAGVRTLDGDKADYYFIPVNTRGSLAFDQMKWVLEHIRNTYPWWAKDNGHRHLVIHTGDMGIVDFPLTMRRMYNESMYNMTWLHHWGLTETRETGPWESAHRPGKDIVVPVLIATQGFHQSPMNPKVVADAIATGGLPTRNGTLFFAGRICGDRDLPSASTGKCGTYHFDYSFGVRQAVYFIHRKTKGFKIVPWTESYLEDISSYRFCLAPVGGGHGKRQILVSLMGCIPVLIADNVLQPFEPEMDWSKFSVSLPESDIPNLPEILSRIPEAEIAAKQKRLFCAAQHMYYSSSLGAILGEDGRYDAFESLLEILRMRKEHPNTPPEKYTRVDERYRKFVNCELDDPEPVPLCTQGEDVQMPGRQPCADCRRKDAGSFFSTAGGMLCCADPDITNCPRVWE
>Chlorophyta_6380_JWGT
MFWLSTLLLAGLLLATAPNEVICKRSKLWRFGNRQITPALQRRLAELPAVASPPPTTHVKNTCLPGCTIKGVCNEELGRCDCPRHFTGPSCSDVAPNIAEICATYGFTLSQCRKASPCFNSCNQRGRCIAGICHCHPGYWGLDCALSWGPDGTPHLLDGNYQPRKDGVKIYMYELPPNMTSWFNIRRLDRPLHLLFWQRLMSAGLRTTNGYEADYFFIPINTRTEMAPTMVDWTLSYIRRAWPWWELDSGHRHLLLHTGDMGIHDLPLEMRVRLNSTFSNISWMTHWGIHTYHPVAKWYPAHRPGKDIVIPVMVTTQGFYLSPMNPRVEARAKKRNQTLARNGMFFFAGRICGDRKPPDPVTARCAPKRIDYSGGVRQLVYLHHRNTTNFKVVVGTKTYLKDISTHKFCLAPLGGGHGKRQVLVSLMGCVPVLIGNGVLQPFEPEMDWSKFSVSLPESDIPNLPEILTKIPAAEIAAKQKRLFCAAQHMYYSSSLGAILGEDGRYDAFESLLEILRMRKEHPNTPPEKYTRVDERYRKFINCELDDPEPVPLCTQGEDEQIPGRQPCVDCRRKDAGGFFSTAGGMLCCADPDINNCPRVWE
>Chlorophyta_9331_RNAT
LLAITPCEVLGSFPYTNKYSGRQRGRSSRRRLAEEAAAVAASSSPPPVNTSCLPGCSIKGVCNEELARCDCPRHFTGPSCSDIAPNIAEICANYGFTLSQCRKASPCFNSCNQRGRCVAGICHCNPGYWGMDCALSWDRDGKPQLLEGHYQPRKDGLKFYVYELPPNLTSWFNIRRLDRPLHLLFWQRLMSAGLRTADGNEADYFFIPVNTRTELAPGMVEWTMSYIKRAFPWWTTKDYGHRHLIIHTGDMGIHDLPLDMRVRLNESFSNMTWLTHWGIHTYHPIAKWHPAHRPGKDVVIPVMVTTQGFQMSPLNPRIEAKAERRNQTRTRRGTFFFAGRICGDRKLPDPVTGLCGPTRLDYSGGVRQLVYLHHRNTSGFKVVTGTTTYFKDISTHKFCLAPLGGGHGKRQVLVTLMGCVPVLIGDGVLQPFEPELNWTRFSVSVQEKDIVNLPAILANVSRPQLWEMQKRLRCAAQHMFYSSSLGAILGEDGRYDAFETTMEILRVRREHPDVPPEKYAKVDEHFRKFVNCELDGPEPLPLCTQGNKRQFPDRPTCGECRIADGRSFSSGRFFASAGGMLCCADPDITHCPRAW
>Charophyta_9076_RQFE
KVCKEGCYERGTCNEELGRCDCRPGYTGDDCTKYMFPACHVAPNHTIPCGLPASCQCYLECESQLFANGDLCYDDAGRLPPRFQSETASGKLDYAYMEWLDKQPTVQMQTNEKGVEVGPKSDMLAHEVFTSPADCPLRCSGRGLCKNETRTCRCAPSYHGDGCEFFHGGVYNTAQGCFRDCNGKGLCFDGFCQCERGYFGIDCGLHFDEAGGKILNIPDLEQSQDGASPEREGCLPRIYIYELPPEFNSWQISIFTVHGRHDPLKFLHHLMGSCYRTTNPYEADYFYLPLFLYDRANNGAHHLLGKAIEYVRSVWPFWDRNNGSDHMLMHSADWGVCQWMPDPYVARVVGIRDPYMANIIAITHWGYTHNMFTRPHSFRALPKSSSRDMAEGSLRDAAGAAALQSQAAGANGAMGPLEKDPQACFIPGQDLLIPDLDNNFVHKSPFLKAPNDSSLPERDNLVYFLGYNGAFGPTFGWFHWSFGVRQQYAHLYSGRGSKITSSFWKLGQTASFVDGMLRSKFCLAPAGWGWGMRSTQAVVLGCIPIVVQPDTVLPFEGDGLDWESAALVLSVSDLENLDHLLLNFPEEERKKKWDAMQRMWVHLVWDP
>Prasinophyta_42902_XOAL
VAVEECPNACSYAGQCVGIGDSFRCRCRAGRTGPDCSEKINSGAMCYGGCNGHGKCLPGFCHCDSGYFGFDCALSPNPDPSKPPLLFGEEPSERKDRPRPQIYVYDLPPELVMYSFLGVGDMPGGHIPAQFFKDSSRKLPTYFTDRLLSSAHRTTDPEDADFFYIPSVGNINRMEVLVFVRRLWPFWDSKGGADHIWAPMVHDNGAFHYQGMRDKNEFFQINKLFEKSILMQHQALEVGATRVTTHGSFRHGIDIALPPEWIHSHVPTSMCCKPVEEALAKERDGALLYFSGAVVPNKKASSNPRIKAMQLFAENATEGFLATSGNTMDYWQQLSKAVFCLEPGGKTGGWGMRGSIGVLMGCIPVIVMDNTTQVLEELLPWEKMAVIVPEERMADLPEILGAISEERRMEMRRELACAWPRFVYSSILG
>Prasinophyta_12420_TNAW
CINDCFGRGTCVSGICNCNPGTWGESCTMGLPMPQSNLPQNDVKPRIYVYDVPRIFTSAQFALAAQPYHNPGCMHRENDRHNVSQGLANAYQAQTYIMERIMNSPHYTTDAGDADYFLIPLWNQCLTESGAHIQPWAAFLRTYILHTWPYWNATGGKNHLLILPDDQGGCDLRDDMPIWANVTYIHHFGLNVPKELEKNHMSPLSCNTPGKDVVIPPMLGNRIGSTWREIQANMNKFGPCPRDTFFFFAGAVGIKGSPEYSGGVREHVYSLYNTTPGYKIIDFRTDQKPNIEGYAADYMTSVFCLAPSGLGWGIRTVISIFYGCIPVVIQDNVSMPYQEYLPWDNFSVRLADNDIANMDAKLKAIPSERIQQLQANIQCVWKKLFWSSVIGQLRDETALDEDAFDVLMLVLRTR
>Prasinophyta_5084_QXSZ
CLNDCNHRGNCVWGFCHCAPGFFGSDCSLWLDVDEKPHLIDDEWTGRRPPPKVYVYNLPPEYNVYFDARRLDRNAELFFYERLLTSHHRTADAAEADLFLVPIPTRLTAQVYGRRGRVLQTAADYIAQTWPEHVTRNDWRDHLFFFTGDWGPCEFYFNTDGSGRHFPEFIKKGIALTYWGLTGTNKGFLGGGPCYFPEKDVLMPPVNTYNGRQMSPFYPKAFATRMDSSASHVAFDVKRRNPAVYPGPEHGGALVTSFDEATRVETIERGENPTRRWLLYFAGSTTGGNADGYAGRRKCREVFAGREAEGIRFVERDHLHYEDNLAASTFCLAPTGDGWGRRTTLVAMYGCIPVIVQDEVSQPFDDILPYHKFSVRVALKDLESLPETLRKIPASCEGLGPEELCLPRMRDQLACAVRSFLWSSVFGSAFGEGGEDDAFALTMLSLQHRVV
>Charophyta_13099_RPRU
CTGGCSGKGTCNEELGECFCLAGYAGPTCSDPALPNCHLAPGYWTPCSSLTTCECMEDCQKLKLPMHHMCFRGTHPNGTRITNLTELFCGPRYHVKWNPSATGLVSLSLIYKMEPLETTPSSLTSPENCPNMCSGHGVCYRQFSACQCSWASGGAGCEDEIGSFPIPCYNGCSGRGKCIHGECLCENPFFGIDCSLFRDSSGDTRIMRQPPYAWTSSIPIQQPTPDRRPRIFVYDLPPHFNTWQGLHSIDLDWKEPVFFLERLLNSPYRTSDPETADFFYLPLVIRNRAWNMENLVLFAVEYVRGKYPYYNRSGGSNHMIVTNNDWGNCQLDGPSGRGVLPVPLEDLITITLWAHTKNMAMEDSRPCFRVGKDIALPPVMTSEVYVLAPNFPYTEAPPLGSAPERTILLYFRGTSYKEDVCEPGRFCKSLGARQKLFEEYEGKYNETGILVETISTSDSLHYLKQFLRSIFCFAPAGFGWAMRTTQAVIMGCIPVIVQPNVVQPFQGDGLNWEDFSVILSLEDIPRLHIILKDIPEDVIKRKQAECFRVRRRFVW
>Charophyta_62601_WCQU
CPEACPEHGTCNEELGECFCRAPFSGPDCQDKALPACHLAEGYWTPCVFLTTCECQYECQKLRLPRHNLCLRGTTPDGAPITDLETVFGGPRYDVLWKDNFTEVEEPRYVYERPPRETEPSPVTAPDNCPNKCSGHGVCSRQHHHCQCPWAASSEGCRDMNLGSFPLPCLNGCSERGECVWGECKCRQGFFGADCSLFLDSHGKARIVARPPFSWAKSVPWPQPQAHISPRVYVYDLPPFFNTWQGLFSLFLDWQEPLWFLERLLNSPHRTADPEEADFFYLPLLIRTRNFNMENIVSFAVQYVKDKYPFYGRKGGRDHIVLTNNDWGNCQLDGPSGRGFLPTPLHELVTLTSWGHTKNMAMGEQHPCFRRGVDMVFPPQQESHVYRMAPNFPYPTPSTEEESPTAPTPERTILLYFKGSSYMEDDSKSLGARQALFRRYNYSGAFEETGVLLDTMRGSMPHLDQFLRSVFCYAPAGFGWAIRTTQAAIMGCIPVVVQPNVVQPLEGDGVEWQEIAVVLPLRDVERLHEILRVIPPEEVERKRLGCFRVRRKFVW
>Charophyta_7307_GGWH
CGEACFEHGTCNEELGECFCLPPWGGPDCTELAMPSCQLADNFWTVCKDITTCECARECQKFALPQHIFCFRGTNPDGTKITNLTEIFSGPRWFKRWNAASTQLEPIDYNLPPVTDASPQISPEECPGMCGGKSVCGREHKNCYCSWATQGIECEQTPSGLRVPCFNGCSGRGQCLYGSCKCDKGYFGMDCSLYIGRDGRPRILERPPYNWTKAVSWPKDNSKLRPRVYVYDLPTYFNTWQGLYSNFLDWAEPIWFMERIHNTPYRTLNGDEADFFFLPLFIRNREGANRANVVRLAQEYIKAKYPFWARSGGADHFIFTNSDWGNCEMGGTWGWGYGHMNPVLDDMFSLTLWGCAKSMDLDDDRPCFRPGRDIVAPPDQDIAVYEFAPGIAPKPPEPPFDKRDILLYFRGYMATDTHPWGKGNYTWSFHVRQEMYRLYQGKGNTTGIVLEVMETGPWDHWHLRQMQRSIFCLGPAGWGWGMRAPQVVIMGCIPVVIQPFTYQALDGDGLDWKEFAVFLTKEDIPNIEQILRAIPQDEIERKRKAIEKHRSKFIW
>Charophyta_2440_DFDS
KCSDACFEHGTCNEELGECFCMPPWGGKDCNEPAMPACQLADNYWTPCKDITTCECGHQCQKFALPLHMFCLRGTKEDGSKITNLSDIFEGKMYVHRWTNPPTELLAIDYKAPPLPDLSPQINPEECKGMCGGKSNCYCSWATAGEQCQDTPAGLRVPCFNGCSNRGECLFGNCKCDRGYFGMDCSLYIGKDGTTKILERPPYNWTKAVSWLKDNSKLRPKVYVYDLPTYFNTWQGLYSNFMDWAEPIWFVERIHNTPYRTTNGEEADFFFLPLFIRNREGSNRANIIALAKEYVKGKYPFWNRSGGADHFVFTNSDWGNCELGGTWGYMYGKMHTVLDDMFTLTLWGCSKSMDLDDDRPCFRPGRDIVAPPDQDVWVYNFAPSLAPAPPEPEFANRTILLYFRGYMAMDTGPWGKGGYTWSFHVRQEMYKMYQGKVNETGILLETMESGPWDHWHLRQMQRSIFCLGPAGWGWGMRAPQVVIMGCIPVVIQPYTYQALDGDGVNWKEFAIFLTKDDIPNIEKILRAIPQEEIEEKRRAMDRLRNRFIW
>Charophyta_55734_WDGV
CSDQCFERGTCNEETGECMCTTNWGGPDCADLAMPSCQLTAEFGTYSCKDLTTCECAQECQKLRLPTHGFLCFRGTDANGTKLTELAQIFSGPRYPLLWNQERVDFIPQDYARPPAETGTSPVTDPRECPKMCGGKFVCGRENKNCFCSWAAAGESCEQTPAGLRVPCFNGCSGHGQCVWGVCKCDRGYFGLDCSLFRDRHGRTRILQIPPYNWSKTTEWPKYDKPPRPRIFVYDLPPYFNTWQGLHSGFLDWAEPIWFTERVHNTPHRTADPEEADFFYIPLFVRNRGGNKHSIIRFAKDYVRQKWPFFNRTGGKDHFIFLNSDWASCELGDVWGERSSAVEDIFTLNLWGCSVNMHMEHKDVCFRPGFDVVAPPDQDQNVYRFSPYMTTKPPEPPFDKRTILLYFRGFPAEGLKPFGRGWYIWSFGVRPKMFEHFRGTFNDTGILLETMETGPWDYWHLRQMLRSVFCLGPSGWGWGMRAPQAVIMGCIPVVIQPFTFQPLEGDGLDWNDFGVVLNLTDIPQLDKILSAIPEDVIEQKREAMKRVYSKLVW
>Charophyta_6268_BHBK
CSDKCFEHGSCNEVTGECFCLTGYAGPDCGDLAMPACQITDDYAMHCSAFSTCECLRECQKYRLSLPNGLLCFKGIDDNGTKITDIKRIVEGPLYPVRWDREVTGFLPQDYSHPSDVVSNIADPSECPQKCSGRFSCNKEHKFCECSWATTGQACEVSPGGYGQLRVPCFNACSGKGECVWGVCKCQKGFFGLDCSLYLGADGKPRILTRPPFNWAPTVAWPPKDPNRRPRIYVYDLPPYFNTWQGIYSHYMDWAEPIWFTERLHNTPYRTPNPEEADFFFLPLFVRNRGGNKGNIVALAVAYVKEHFPFFNKSGGADHFVFTNSDWGVCEMGGSGGYGERSPAVESISVLSLWGCSRNMHMEDKDQCFRPGRDMVVPPDQDLGVYKFAPGIGDLEPVPPEFAQRTILLYFRGYMALGLAPFGRGWFTWSFGVRQEMFQRYNGTVNVTGVLMETMEKGPWDHWHLRQMMRSIFCLGPAGYGWGMRAPQAVLMGCIPVVIQPHTFQAFEGDGLDWNEFGVVLRKEDIPNVHMILKAIPPEEIKKKQEAMERVRMRFIW
>Charophyta_1769_RQFE
EVPDPLQPSRCSDACLERGTCNEDTGECFCIPSFAGKDCSQLAMPACQLAEGYSTPCMFPSSCECARECSLFRFSYPTACFRGLRSDGLRQTNLTELFAGPTFEYLQDPDYDEMTAPDYSQPPGQPHPFLTSPENCPNWCGGYGACDRRTNTCQCPCALSGKSCEADALKDRCLNGCSGNGECVYGVCKCTKGFFGVDCSLYLDRAGKTKIVQRMPYSWANVSWPPHMRPASSMGPVLRPQVYVYELPGRFNTWQFIHAPCTDLPISMVFYERLLSSPYRTADPEEADFFFLPLLLRTRYGHRESVIRWAKKYIRRWPYFDRRLGRDHFTMTVAGDWCTCEVGEGRHLGSLPPAMEDIFALTLWGFTKSMHLTERRPCFRPGFDIAISPVLENDLFKFAPGLGGEASGERSILLYFRGFSAEGTGSWGNGGYTWSFGVRQEFARLYRGRFNETGILLDEMFHDDPSQVDAGDGPSWHLQQMKKSVFCLCPSGWGWGPRPQQAVLMGCIPVIIQPDVQQAFEGQGLDWGTFSIRLGKADIPNLESILLSVQDEDVQRMRDVMEQIRLRFVW
>Charophyta_55431_WDGV
CADACFERGTCNEATGECFCVAGYSGADCSQLAFPSCQLAAGYSTPCSFQTSCECLVECQALVMPISNACHRGTLPDGTKNPNLTQIFDGPMYSPLWDKTGSSILPPTYRNPYPVDVAMRDASPELCPKMCSGHGMCERATRICQCPWASGGEACEIPLVSGKFPTKCNNECSGKGECAYGTCQCQRGFFGMDCSLFLDQDGNARILPRHPYKWTTAVPPVPGPGSASLRPRVFVYDLPGYFNTWQGLHSFMLDYMEPVWFIERMHNSPFRTPDPEEADFFFLPLIIRNREGNHENIVTFTVNYVRKKWPYWDRKGGRDHFVLTNGDWGSCEIGREYGVRSPALNELFTVTNWGHSLNMHLEEKGRCFEPGRDIAMAYAQHPSNYRFSVYMQETDTPVDEDRNILLYFRGFSAEAVPAFGRGKYTWSFGVRQEFYRLYEGRFNETGILIDKMTGGPGMPRHLEMMRKSVFCLGPAGWGWGNRATQALLMGCIPVIIQPNVVQPYEGDGLDWADFSVRLEKSDIPRVGDVLRAIPRAEIQAKRRKMEDIFYRFIW
>Charophyta_1593_JOJQ
EYKGVSKCSTDCSQHGTCNEEIGRCECLTNYAGPTCQEWAMPACHLAPENPTIFTPCHLPATCACVADCARYRFSPSAYTLPLHKLPCFDERRELGEVETDPRKIFSGPQAAVSLNDSWNEVGRERVEAGAAYGGEWTSLDQCPNQCSGRGGCKWFGEGSEKTAACVCPWGAGGPDCSQPGSSVLLCLNGCSGRGRCGGGACHCRPGYFGLDCSISLDADGKPKLLSRSPLPWASSVPAPPPGAVFRPLVYIYEIPQHLNTWQFLHGPWLDWPEQLIFLERILASGHRTADPKEADFFYIPLIMRNRNGMRLPVFEAALSFVKDTWPQLWARRNGRDHFVLVNDAWGLCELEEMGFGTTKMDNLTVVSLWGHARNMALGKERPCFRPGKDIAMPPVITPEVLSFIPFLRTDSIGATVNYQNRTNLAYFQGFSGVGANAWGAYNWSFGARQKLFEVFGGRENATGVKIQGIVQFGEEGFEVTMGRSKFCIAPADWGWGTRAAQAILLGCIPVVIQPEVVQPYEGDLLHWEDFAVMLRFADIPILDTILGSISGHEIKRLRAMGQKVWPRFVW
>Charophyta_9918_VAZE
PAGDSSKLEITEFPERLFGGASKCAEGCTKRGTCNEEVGRCDCPINRAGPTCEEWAMPACHLLPEYPEYFSPCHLASTCECTKQCIDHRLGNSPYFGSVIFLNCFEESRDNGTRMESDLEKLLTGPQSRLIFDREIWKENARHSVTKEEGLGEVVVHPLKCPRVCSGRGICEKQWGGDQVGCACPWMYGSPACKDVSGVPFECFGKCSGRGRCEQGFCHCQPGYYGMDCSLYTNGEGKPALVSRPPYLWSQAAQPPPPGLVVRPKIFIYELPQYLNVWQFHHTIWLDWPEQAYFLERLLASPWRTADPEEADFFYLPLIVRNRNGMKVPAIQAALKYIQTVYPRFWDRNKGRDHIIFLNDDWGICELAVEYGLAETDPFDDLIILTLWGHTRNMMFRTDRPCFRQGKDIVMPPVMIEGLYDFVPYLKDPKDLPERTTFMFFKGWDAVGSDPHGPFHWSFGVRQKVFELYAGREAETGIRLQGTEKFSAVTNFVEEMSKAVFCLAPAGWGWGMRATQAAMLGCIPVVIQPSVVQAFEGDLLDWEEFAVFLSFDDIPNMVQLLRALPPETLASKQEGCKRVWTRFAW
>Charophyta_20030_YLBK
CVEECAAHGTCNEEIGRCDCPTNRAGPTCEDLAMPACHILPEAPDYFTPCNQATSCECTKQCAAHRLSNFAYFGEATFLNCYDEERENGTVIETDHEKVIQGPQARLFFDEKWKVTLKHGIESKDGHGEQGVSPRKCPRRCSGRGVCQKDPKNPNPGCACSWMFQTEACAVEWGAQISCFGKCGGRGHCTSGYCQCQPGYYGIDCSLYSDTDGKTTLTRRPPFLWSKAAQAPAPGVVFRPKIFVYELPTYFNVWQFQHAHLLDWPEQLYFLDRLLASPWRTADPDEADFFYIPIILRNRNGMKRATIQASIEYIKKDYERYWNRLQGRDHIVFVNDDWGICQLGEYGMGDTFFDNLLILTLWGNTRNMLLGADKPCFRPGKDIVMPPVMIDSVYDYVPYLKEESDVPERTTFLFFKGWDAIGSGPHGPFHWSFGVRQKMFEMYGGRENETGIRLVGTQMYSYVTNFLEEMAKAVFCLAPSGWGWGMRATQAAMVGCVPVVIQPGVVQAFEGDLLDWDEFAIFLQVEDIPQIGELLRAVPASTLAAKQAGCKRVWTRFAW
>Prasinophyta_4122_MMKU
DKDKDYCMNECNSHANQGECVDGFCVCSPGIFGMDCSLKADMTLTWAEPTECFPKIYVYELPPWFMQWRGVEWGADRALGSMLTEKLMASCYRTADPEKANFFIVPVFPLGTHVSRFTMPAAVMWLQDNWPTYWNRKNGADHLFFHEYDDGSCCIRGHPTMKNSIHISHFGVSNHTMYPICSGYGFNSTSGSFVPGKDIVVPDNLELALKRQAPIITGRRLNRKRDIRVFFVGSFSDLRGVRERFVQHHKDNPDWVLSNQHMPPQEYVNHLARSLFCFCPAGAGWSSRVTQSIIFGCIPLLIMDGILHPFEGDLLKYEEFSVKVKEEDVERIDEILNEFTNADIMHMQKQLEKVYESMMWSSVIGRHGFEDPMGGNDAFNSLMKVLARR
>Prasinophyta_10050_MMKU
CFNECGGPSRGTCLSGFCICQPGFFGMDCALRGEDASLVWGETPAEECSPKFYVYELPAWFMQWRGIEWGGDRALGSSVLEKVLSSCYRTADPDQADLFLLPVFPIGSRINRFVMPLAVMWIKEHWPTYWARKNGADHVFFHEYDDGACQMRGHPLLVNSIHVSHFGVTDSDKYAICWPNDMRPYSGSFVPGQDIVVPDNLEIHLKRKASFISGAPPKKRNIKVFFVGSFTDSRGNRKKFIEKFKNRDGYKLESSHVQMQEYIDFLMQSTFCFCPAGAGWSSRITQAIIFGCIPLIVMDDVLHPFENDLLDYSEFSIRVAEDDMDKVDEVLAKLTQADISRMQKKLGEVFPMMLWTSILGRHGQEDPYGTNDAFNSMMRVLAKRVHKE
>Prasinophyta_49573_MMKU
RTPSGCFMECMGRGECYQGLCHCRPPYFGIDCAYHLGEDGSPQLPDSEEWDGRRPSPLIYIYDIPAHLQASFSHIDRPLIGVIFERIASAHHRVSDPTLADYFYMPFNLRNSYSLAPMYHGFKGLEATIDFIREVGSWWDRHRGRDHIWMDPTDWGGCEQGSQHIGSQAIIFSHFGLDVFDAVHQMRGPCHDPKKDVVVPPILTYVGDALSSSPWRPENQGRTSPRPIKFFFGGSYNHEAENPPERQFYSHGVRYRVGMLFNMTPGFSISESTHSETIMTEATFCLVPMGAGWGDRLVRAAVFGCIPVIIQDGVQQAFENLLDYSLFSLRILEEDIPRIPEVLDSVAPEQVAAMQKELACVANKMRWSSVFGAAWGEDGKDDAFATLMYLLARR
>Prasinophyta_6733_ISIM
GTPTFCPGGCSGRGVCTDDGFCHCEPGRWGQDCALSMPPTGRGTPQLWDGYSPPAELRPKVYVYDLGEPGIHLGPAYLHLTHGWLSDFARPTEVMLRNRLLSSKYRTADPEEADYFYVPLMMGRQTLVTYLYISRRWDFWNKTNGANHIWFTVKDIGLQQATQPWPRSIPRISPNIRIPLAFNDTIFIQHMGQVVGKTSPRDPNFHGCFRRGQDILLPPLQAMLNFQKYSVYAGRTPLPRTKLLFFAGAVKPGTVRGLVYKYHKDSPGFNIVTPAMKNEVHYWGNMTESKFCLAPPGQGAGWGRRTTLVALFGCIPVIVQDHRDEAFEEMLDFSRFSVRIPEADVHKMADILNAIPAEKVADMQRELECVWPRWVFSSNHGATAAGESGEDDVFNSLMLLLRRR
>Prasinophyta_13140_TNAW
KCQCFVGWEGARCEKESAPYCVGGCSGHGKCVLGTCHCRSPFYGADCSLYRTAEGSNRVRYRDSPPAPDGVPRVYVYDLPPQFNTHLYYHMNVNHHNTTIAPSLGLPGSDFLVGAAEMFIYERLLTSAVRTTDPTEADFFYVPTWQRASEGLGPTLDEAWIKYDNGMAEQRRLMQPLGSLNYFERVVEYVRTTWPYWNRFNGKDHIFTVTPKMGVCDHFIGGAMRQRPNCLTNAILLTHFGSSKAKFGDRWKGPCYVPQQDIVIPPPPGISLDDSPLFGSAPKWSDIPGLSPWFSSVWHSEIEYERPITFFFAGFIPQGKYWPESYGMPELPKDAPTKALTKANLKRHARMPYHRLARVRSHVWEAARDPRVAFLNQTWVVTRDTRNYTANMAASVFCLAPGGVGPGWGVRIVQAITFGCIPVIIQDEIAQPFEEFLPYHEFAIRVREQDVAELPDRLATFSVKKIRTMQEALRCVAPKMLWSSVYGQYGNESGTDDAFRALLDALQERKMAYKLRPE
>Prasinophyta_12421_TNAW
CTNDCSGNGACLSGFCHCKSGYFGIDCSLSHGLDGKILTSYQRWAANQMNGQTQSDYLKKSLVIRPRIYIYELPPKLTSSFLYHHHPHQYNSIYMAGRFLHARLLASEFRTADATEADFFFVPIWGRAAAFGPPRQRAKYILQTYEYIRQMWPYWDLNNGTDHLWVITDDHGACDEFNDMKMVKTIENSIFITHFGYTGGRRAYGHPTNSGCFREGHDVVIPPPIPARPESAITANALRYSDRPTLFFFGGDARMKGSEMYEWGGRNGIDGVPVYSHGVRQLVVQSLSNEPNFTVWAGHRETYEKDISRAQFCLAPTGAGWGIRVVEEVTRGCIPVIIQDNVTQAFEEILPYAKFSVRVSEADIPRLPEILGNITQSQVQQMRKELSCVWKRLTWSSVYGQIEDEDETQDAFALLMHTLRMR
>Prasinophyta_42900_XOAL
RSGTYCFGGCSGKGVCDRGQCRCQRGYFGCDCGLVLDEGARWPRRFDRSSTHHEDLRPRIYVYELPPKFTTDLYFHGSYENFPYPGAHSEGWVHPDLDGPSHGGFYVGPSQLFLHERLLASEHRTTDPDQADFFFVPAYGRLALGAQWGERGRYYADLVAYLRSAMPYWDRKNGTDHMFVFPHDQGACWKGNRHAVVPAVEQAMLISHFGLTTDTARTGLKPYGATGPCHRPGHDIVVPPPTDIDLTLSPILARAQAGAQAPKPRDIFFYFSGAMGIDKYNMKPPDDSGVPMYSHNVRQRVYEHHKEAKGFTLVKGADPNYLKSLGRSVFCLAPSGLGFGVRLYHAIFYGCVPVIIQDNVTQPFEDDGVLPYQRFSVRLPEEDIPNLPEILRAIRSTELARMQRELACVWTYFAWSSVYGALGPEDGRRDAFTALLEVLRRR
>Prasinophyta_78509_TNAW
LCMGGCSCFGECHSGFCKCKPGHFGVDCALTLGEDAKSVIRKRCHLAYPTTGKHEVPAMEEEPELPGTCRLDPMIYVYELPPELNTHLVADPHPGWPTNPSDASLHPSLWPGDGYVGAPELFLWERLLSSDHRTTDPNEADFFYVPTLGRPAVGGFSGSVGRYQSPRLKEPHHRARHQWQYWEDVISYISNTYPFWNRNGGADHIFVMMGDHGACESPRGVGIPSMLKPAILLSHWGYTSDNRHLAKADWPYYEMGPCYRPHHDILIPPPQQHSLNNSPFFNQDLRNKVNFPGDPPSTNRSATFSFAGRDSWGASKYSNNVRSKIFALYKDTPGIFIRDHDSLSRMAESVFCLAPSGLAFGDRLYLAVAYGCIPVIIQDNVTQAWEDDLPMQEFAIRVPEAKIPYLMEILESVTPEQRSAKLAALRCIWPRFMWSSVYGASGAESGHDDAFDTLMLALRNRRDFPNMAP
>Klebsormidium_flaccidum_01003_0010
MAGRGFAWSICLIAGFLTGSVVLALLAQGGWYARQHAAPALTEQEWNQVIVQWESLKGRSSQSSAESCRRVEYAGSDILVDGVRVGSTLSGVQAGGGGLLGTLSQLVRGRDAADRGPRGVAQAAQRGSHSTRCHPACSKHGTCNEELARCDCPASFSGPDCSDPAMPACWLTPEYATTCAQPTTCQCTLQCQQYAFAASEPCFDADDIPPFSDNLSDIYARPQMLLRTDGKGKEIAPRWPPPEGPFRPPHRVRDIDDCPSSCHYRGACTEGGTCMCSINDAGMACEVRSTDTAIWLQLDSPQRLPVGAPRALSSDDSQKHSFARPSSAACFPLTPLVVGALVQAPVQRWDAPWVTCFNRCSGRGRCLHGFCHCRPGAWGIDCSLSWADGGTPEVWLDQRTRLPRAGAAVRPRIFVYELPPWLNVWLMTHSLVSLDRHEPHQFLERLLHSPHRTTDPETADFFFVPAWPRWRLIRGVYTQRVVDYISATWPYWKRHGGADHLFVMTDDWGPCDEGGERMRALAPAMLLNLWGFTGTMSDRDPVADPLRACFAVGHDIAIPPNMDWNINKHDKLARFSPLIDPELAHPRQRTAYFSGSSGRRQELTGGGATDYSFGIRQAIFDLYEARQEELNWRLAEPPDPYPDYLHIMADTVFCLGPPGHGWGTRAVQGVLMGCIPVIIADHIVQPWEGDLLDWADFSLRVANADLPRLADILGAVTPAEIARLQAGLAAVWPRFLWHSALESPLNDHELKPSLRSKLREVLENEDAFSSIIEILKQRLVKKEDVGKRKH
>Klebsormidium_flaccidum_00503_0040
MSLISGRFVLAWVLTAVSTLLLLLSYHGLRDAVSAKLWETSPANAAQPNLAVQSGDDHFGPLDTAQQVEKKDKALPTSPKLESELVTREGNAFLEHQTSAVRKLQAAKVERTLQTVSESSATRGGAKPSGTGGSAWWKYVEQLGGWQNYIDLVVATTPRIHYQGSKPHYPRASTTPSARELESRLALSLTKKGSASGVATPVEDVKFEKGSGEFSWFFWAPKPAAVNYNRIIEDELQEMVNARLHKRGFPHGVNKPSRGVNTPEEHPAAVRERLLQNPASLTADSGPATQGEESGDGEVLVDVGEGLMADVGFHAKNVTLEPGLVGVFMSGCGETCGQHGTCNEEMGRCDCPWDHTGRDCAVLAMPACRIGQNRTIPCNQPAPCACYLQCERFGFGHSHACFDVNPPYISEGAIWSAPQVVIRTDGRGHEEGSVRTSIDESDPNWRKVLPSRFCPLGCSDVGWCERDSELGVDPPSAHCNCPFGFAGAGCEIPEKRRDIRVSCLNDCSGRGVCNRGFCHCKPGAFGIDCSLSPGTPSLVFTQPGTLLATGSEGRDRMQKDEESWIYTYEQSRRPIFMARKRAKAELEQAGFADPLFVPEPSPSATPMKSYGPGGWRKQVPRGIPQGVPGGGADVEYIPFIQPQLIEANPAVLQQAIDSALGGVETGQEATPSTNPALLQQVIDSALGGGEAGQEATPSPQQAAVAAVVLTGQSEEQVTELTGNPAMDVGAAEGEGDKEVLGGVVEQGEEGGAQRREEVETAEEENQGGTRGEGETGVDDSAGPEEKAIEALEEGLPLVEHFEGVAGDGGETGGLVLEEDRTGGGEMGQEILGEEQDTLGGVQDTLGAEGEADGEVKEWVGQEDPGRIGEAVDEPAEETPQLRRSSRFRKVLEWVEFRVGGEEHRGKMRGGGVGNRALLLVQAGVDEVDPNEFTEEKTPDQYRGAEMVSRGAAHGTAVSRGFNRTANRNPFFNPMRTPSPSEMDELYLNQTVQNLIRQEEMRWFALKRAYPNNTFYQKPLSLNITQLRQTAVIQLRNVRLQLEMQQRIREAKLEEERRFVASLAHMRNKTRGRGAAQPLIYVYELPPHLNTWTYVHSGAGADRTAPVIFLERLLHSPHRTTDPKLADFFFVPAWPRWHLNRGPYLESVVQYLRATWPYFDARGGADHIWFTTDDWGPCEETGFRNRVIGAGVLLTFWGYDKNARNGGDEPCFIPGQDIVVPPNLEYDILAKRKEAEERGRLRIGLRNRTNWFYFAGSSGRLAESTGTGRKEYSFGVRQAVFDHFEDDNRFKLEELRFGASDYLAEMANSLFCLAPSGHGWGTRATQAVILGCVPVVIQNDVTQPFEYDLIDWETFGVRIRNEDVPRIPQILGAIHVTEIEKKQRIMGQVWPRFLWQSHSEGPLEVIQAGDYKDSLKEVLQRRDAFSTTMEVLQQRLQMED
>Chrysochromulina_sp_KOO34718
MPWQTPGWAGFAWGPKHFFWTSPDATANLDVHGAAVACVDATFCLSQCHGRGECRSGYCHCNEGYGGADCSLSRNGEIALPTLTAERAALSSTVSVTGAVGVSAVPRPRVYVYELPGEFNTFLAARRQAAESCVLRDYVSASGGAKWSSNLYGAEVALHEALLVSPHRVSDPEEADYFFVPSYGGCFISEFNRPSPSHWLCDRCHKGKAADLASLRQMRWNEALLQHLAHAYPYWNRSNGADHLWPFTHDEGACYAPASLRQAILLVHWGRTHSRPNGSSEYHLWRVQPDARRMYGWRRCYDPCKDVVVPSWRKPEAFAASPYLRKSASTPAAAATDASAGRTRLFYFNGNLGLEPIGGGPLSNYSFGLRQQLHALFGRMDPTEVVVTDQKAPDYSAALASSVFCGVLPGWGWSGRMEDAVLHGCIPVIMQDGIHTPWESVLDAPSYSVRVRREDMPNMVRTLRAMAPERVRALQLALAAAWPRFSYLANINAEQARRGRSVSASAAAAAGDLAPAPGCQVSVTGDDISPAEDGSAPEATFEGRTVNGWVI
>Emiliania_huxleyi_XP_005772233
MSQAQNCCSIFLLLIFGLALLMRQDEGPTVVRIAPAHAAHSAHARGGGGGEAAAAVEVAAAEVGQHDAAEVGQYDARLVAFAARTRLLLSPPATRRASRRRERSRASLLALSFARCASNCSGRGSCVRVADSTGGAAYCLCAPGWAGDACDVRDPSPCNAPDGGRVLSRCAGDCDEDVNRCVCGEGSAFPRRPMRGCQYEGVEKERAWLTPAWGSFVRGPKAAFWSGGGGGQPGWCDAEPGRGPRPPRHCACYDGANGGSLCTPTRPFCVNQCGGEWPGRALRRAPAPAEGSAATGTASVREIWRVPPRYNSLLLARRLVHDACALRTYEGKGAQQDAPAWTSNLYGAEVALHEALLASPHRTHAPEEADYFFVPVYVGCFVSEFNRPYPTHWLCDGCHQLSGGARPSEEEQRDLLLWVRGAMPYWNRSSGADHLWPAMHDEGACYSPAELRRATLLAHWTSCFRRGEGPRRWFENYSFGVRQQLRREYGHLAARAQRFADGGASGGGGVPYGERVIVTDVKTPRYSERRSRRALYASFPMINWVMPGWGWSGRFEDAVLHGCIPVLLQDGIHTPFETVLDWRSYAVRVPRDQIGGMRRRLLELSPPAVQAMQLRLSQAREYGDESPALSDKALAALPGSVMRRDFEGRSVNGWAI
